# Supplementary material for: Machine learning discovery of missing links that mediate alternative branches to plant alkaloids
Source: Nat Commun. 2022 Mar 16;13:1405. doi: 10.1038/s41467-022-28883-8 (PMC8927377; doi:10.1038/s41467-022-28883-8)
Supplement: Supplementary file 3 — Supplementary Data 1 [file 41467_2022_28883_MOESM3_ESM.xlsx]

## Sheet: AAAD
Positive training sequences	Negative training sequences	SVM		SVM parameters
XP_006437248	AAD21754	Cross validation F1 score	PROFEAT dimensions	c	gamma
KAF5198316	BBE38027	0.978723	1437	16	0.0078125
NP_001011289	BBE38028
NP_001019722	BBH01141	Random forests		Random forests parameters
NP_001037174	BBH10126	Cross validation F1 score	PROFEAT dimensions	n_estimators	criterion	max_features
NP_001076440	CAB56038	0.851406	1437	250	entropy	sqrt
NP_001078461	CAB56119
NP_001093598	CBI37202
NP_001096056	CDY13878
NP_001096063	CDY31971
NP_001104211	EFH60453
NP_001153917	EOA30370
NP_001161568	EOA31904
NP_001166414	ESR56960
NP_001167436	GAV77394
NP_001177377	GAY34036
NP_001190861	GAY40215
NP_001190862	KAE7996130
NP_001191536	KAE7996131
NP_001229815	KCW47680
NP_001229817	KDO60340
NP_001229819	KDO75377
NP_001233845	KOB58186
NP_001233852	KRT84263
NP_001233859	KYN00781
NP_001234136	NP_001324415
NP_001257782	NP_849999
NP_001260856	OAP07296
NP_001280217	OMO62804
NP_001286274	OMO86754
NP_001293075	ONH93123
NP_001298595	PON44393
NP_001299156	PON54586
NP_001303952	PQM39559
NP_001306328	PQQ17545
NP_001310530	PRQ25693
NP_001311605	PSR94897
NP_001312016	Q06086
NP_001312774	RID44360
NP_001329472	RID48172
NP_001329473	RID52590
NP_001329474	RQL85903
NP_002103	TKS12153
NP_032256	TXG48022
NP_036677	VDC59315
NP_058712	VDC63669
NP_194597	VDC95069
NP_495743	VDD29103
NP_495744	VDD58556
NP_610226	VVA29291
NP_724163	VVA32600
NP_724164	XP_002301839
NP_724489	XP_002884194
NP_776332	XP_006299006
NP_925165	XP_006408952
NP_943559	XP_006448979
NP_998507	XP_006468076
NP_999019	XP_006479426
TyDC9	XP_007199825
WP_000603875	XP_008225580
WP_004057450	XP_008235581
WP_004060058	XP_008358473
WP_004067296	XP_009102040
WP_004215196	XP_009112658
WP_004234859	XP_009117497
WP_005319562	XP_009335237
WP_005628862	XP_009377476
WP_005840643	XP_010036146
WP_005875437	XP_010415917
WP_005877875	XP_010467844
WP_006056580	XP_010489054
WP_006066558	XP_010526485
WP_006114288	XP_010652425
WP_007143761	XP_011024499
WP_007188823	XP_011024500
WP_008084155	XP_011458049
WP_008527524	XP_013599089
WP_009487848	XP_013603315
WP_010720987	XP_013609308
WP_010736392	XP_013660124
WP_010736916	XP_013660147
WP_010760827	XP_013660148
WP_010868331	XP_013675983
WP_010879496	XP_013682629
WP_010885027	XP_013742404
WP_010902198	XP_015901181
WP_011033263	XP_018329270
WP_011099695	XP_018438237
WP_011170075	XP_018452315
WP_011250765	XP_018452317
WP_011305998	XP_018462100
WP_011322324	XP_018858584
WP_011405939	XP_018858585
WP_011449565	XP_019178236
WP_011499767	XP_020417244
WP_011533709	XP_020425168
WP_011668784	XP_021631045
WP_011833912	XP_021631046
WP_011844683	XP_021631047
WP_011869291	XP_021673955
WP_011954214	XP_021673956
WP_011973718	XP_021812417
WP_011977508	XP_021831305
WP_012035762	XP_021831306
WP_012065951	XP_021893770
WP_012107738	XP_022547088
WP_012127831	XP_022564259
WP_012193526	XP_022758544
WP_012572672	XP_022758545
WP_012618697	XP_022758546
WP_012659826	XP_022758549
WP_012899151	XP_023642162
WP_012939973	XP_023893782
WP_012956694	XP_024018420
WP_012966112	XP_024018421
WP_012980057	XP_024166413
WP_013035565	XP_024449944
WP_013038467	XP_024953754
WP_013099471	XP_030971644
WP_013180716	KPI93764
WP_013195645	XP_017098005
WP_013266894	AAK94695
WP_013289227	XP_017014629
WP_013296290	AAK94683
WP_013328294	EDV31132
WP_013413205	XP_017117131
WP_013468209	ACC68207
WP_013643984	AAK94690
WP_013682987	ACV70028
WP_013749083	XP_004521592
WP_013826535	KFB39133
WP_013881394	ACC68237
WP_013899292	EDW27249
WP_013905357	ABU44517
WP_013998596	ACC68206
WP_014012933	XP_018787163
WP_014041024	XP_017033660
WP_014122708	ACC68236
WP_014405302	EDW57708
WP_014586316	XP_018906491
WP_014788816	XP_012286885
WP_014835343	KRJ99144
WP_015073916	AAL37907
WP_015284613	AAX12991
WP_015325766	EDW11616
WP_015338181	AAL37915
WP_015410117	AAK94677
WP_015411735	EFA03414
WP_015590429	AAK94703
WP_015733169	ACC68230
WP_015763942	ACC68231
WP_015790466	ALC42861
WP_015791824	AML79735
WP_015859742	XP_012523721
WP_016356600	AAC67583
WP_016359067	XP_012262153
WP_020445649	AAK94696
WP_022551512	ACC68205
WP_022551663	XP_015602414
WP_023519022	ETN60762
WP_023992767	XP_017014630
WP_024265342	XP_015182116
WP_036655883	XP_016915278
WP_036655885	ACC68200
WP_036788792	XP_017484782
WP_039314057	XP_014229218
WP_040121251	XP_015602411
WP_041969086	XP_016927129
WP_042682376	AAK94694
WP_042691106	AAL37909
WP_045724205	ACC68239
WP_048055692	XP_014088555
WP_048056048	XP_014259570
WP_048058012	AAX33433
WP_048072459	AAK94699
WP_048084981	XP_019554490
WP_048092628	XP_019533324
WP_048094505	ADE08578
WP_048104085	EDW78026
WP_048109793	ACC68219
WP_048122630	XP_011191895
WP_048123435	ADE08580
WP_048128765	XP_003491883
WP_048130119	AAL37919
WP_048133301	XP_015517840
WP_048142907	AAK94704
WP_048146976	ACC68211
WP_048158052	XP_004931016
WP_048160197	XP_016838219
WP_048165689	XP_017858926
WP_048168518	AAK94680
WP_048174384	XP_015592649
WP_048175695	ACV70027
WP_048182286	ACC68201
WP_048185473	AOQ10173
WP_048201473	ADE08579
WP_048206251	AAX12981
WP_048589677	XP_013133917
WP_049934465	XP_017463855
WP_049951995	AAK94686
WP_049994826	ACC68220
WP_050002333	XP_011314294
WP_050036919	AAK94691
WP_050047933	XP_005179797
WP_050458771	AOQ10187
WP_053327048	XP_019877885
WP_053327717	JAS24661
WP_053771684	XP_017787636
WP_054519536	XP_017840755
WP_055428395	XP_017766882
WP_056934597	JAV11813
WP_058739933	XP_013188794
WP_058946035	XP_017060897
WP_059055823	XP_012262186
WP_060538022	AAK94700
WP_061321690	XP_016915276
WP_062261964	XP_018301569
WP_062371193	KPU73231
WP_062389272	XP_016964606
WP_063455270	XP_017069575
WP_064496377	AAL37917
WP_067044588	ACC68203
WP_067147630	ACV70026
WP_068322192	XP_014275237
WP_068576616	XP_018044734
WP_068664954	AAK94687
WP_068946983	XP_017858927
WP_070365283	XP_014247619
WP_071907555	EDV98742
WP_071933252	AAK94689
WP_074175069	AAL37908
WP_074359388	ACC68208
WP_074929664	XP_011633018
WP_076579292	XP_014087027
WP_077205651	EAA15054
WP_081443452	XP_017776875
WP_081597645	EDW27248
WP_081704370	AAL37916
WP_081744111	XP_014477245
WP_083433020	AAL37905
WP_084158253	XP_013105021
WP_086009760	EDV54692
WP_086887810	AAK94702
WP_088181383	XP_017117132
WP_088853517	ACC68199
WP_088855479	EGI59025
WP_088857364	XP_012060188
WP_088863264	ACC68233
WP_088865583	AAX12984
WP_088867287	XP_014230308
WP_088881736	XP_017098004
WP_088884324	AAL37913
WP_089307937	EDW55721
WP_089556458	AAK94684
WP_089556840	XP_008553532
WP_089670829	ACC68234
WP_090984450	AAK94678
WP_096390803	AAL37912
WP_096393691	EHJ67528
WP_099209458	AAX12994
WP_100815675	AAK94688
WP_100905624	AAL37910
WP_100909319	XP_011261389
WP_101350731	KMY90943
WP_103991556	XP_015517843
WP_104837899	EAT37246
WP_108381547	KRG02813
WP_112124164	KMY90944
WP_117365088	ACC68238
WP_119720528	AAL37906
WP_121097580	XP_012226256
WP_121919615	XP_015438684
WP_127116823	XP_011693363
WP_128477733	KRT04931
WP_128908235	XP_016964607
WP_137048652	ABU44521
WP_138246238	AAK94697
WP_138655548	XP_017033661
WP_138796981	XP_016977849
WP_139679875	KYN32806
EOT87933	XP_011548131
QAV53956	XP_018397531
QAV53955	ACX32988
sp|J7GQ11	XP_014223161
sp|Q60358	AAK94681
AFH88381	ACC68232
	ACC68222
	XP_006563198
	XP_008553493
	ACC68221
	KRF77903
	ABU44520
	XP_004534000
	ADE08581
	ACC68202
	ABU44519
	JAS55636
	AAK94701
	ACV70022
	EFN80849
	EDS39158
	XP_013105022
	KPJ06526
	ENN76340
	XP_019761605
	KNC23918
	ACC68226
	AAL37914
	XP_011693366
	ACC68216
	XP_017776880
	AAK94698
	AAL37921
	ACA60740
	XP_018787165
	EDW90378
	XP_003704683
	XP_016927121
	XP_001950143
	ACC68223
	XP_018569158
	XP_006563197
	XP_011191894
	KOX75704
	AAL37911
	XP_014605905
	ACN94617
	AAK94682
	XP_006610830
	ACC68218
	EAL33348
	AAL37920
	XP_011859697
	ACC68198
	AAX12982
	ACC68212
	ACC68210
	XP_003399659
	XP_015112388
	ACC68196
	ACC68213
	ADE08582
	EZA48703
	XP_014370039
	ACC68224
	BAM18274
	CRK86289
	ACC68217
	AAK94685
	KQS61906
	XP_017060898
	XP_003690124
	XP_011548130
	AAL37918
	EAT37247
	XP_017069576
	KXJ73708
	AAK94692
	ACV70024
	Q0ZQX0_Q0ZQX0_PETHY
	AAC36886
	ABB39128
	ABD07130
	ABD68270
	ABE40253
	ABQ32794
	ACF02026
	ACL06989
	ACV35939
	ADU43900
	AEH16574
	AEH16575
	AEO49255
	AFO66459
	AFO66460
	AGI16847
	AKE79065
	AKE79066
	AKE79067
	AKE79068
	ANA51887
	ASO76823
	ASO76824
	BAB61023
	CAA67899
	CAI09866
	CBE69591
	CCA40086
	CCA40839
	CUA86226
	EEU07999
	EHL23010
	EHL23011
	EIF45313
	EIF45314
	EXI89754
	GAB57939
	KFB69335
	KFB78570
	KGQ81291
	KGQ81988
	KGU18160
	KGU21554
	KHC27996
	KHC28691
	KHC44393
	KHC54712
	KHC59906
	KHC64245
	KJS07992
	KQC44620
	KRT68465
	KUO54562
	PTN18857
	PTN37461
	PWV64545
	QBM90336
	QBM90337
	QBM90338
	REF93608
	REG18699
	RKR28572
	RKR69353
	RZQ55689
	SEF82876
	SEP25746
	SFF63067
	SFT67292
	SHG72860
	SHH10253
	SHH19106
	SIQ60827
	SOD91077
	TCO79250
	TFH39521
	TQK67758
	TWA67271
	TWA69427
	TWA78837
	TWA84873
	TWA90560
	TWB85753
	TWI41825
	TWI72178
	TWJ06804
	VUZ85477
	WP_002937561
	WP_004302898
	WP_004361570
	WP_006614407
	WP_007527990
	WP_008963025
	WP_008968232
	WP_009026768
	WP_010465325
	WP_012030463
	WP_012584242
	WP_014434937
	WP_015046355
	WP_015436600
	WP_015663632
	WP_019647208
	WP_019674496
	WP_022723682
	WP_026295948
	WP_026780757
	WP_027314083
	WP_027354743
	WP_028154475
	WP_028158821
	WP_028877736
	WP_029132598
	WP_031404208
	WP_034776122
	WP_034960260
	WP_035063859
	WP_038529346
	WP_038932892
	WP_042421932
	WP_044412917
	WP_046553015
	WP_046555999
	WP_046858952
	WP_047309157
	WP_050407243
	WP_050415683
	WP_053422539
	WP_054161830
	WP_055402471
	WP_055938889
	WP_056396231
	WP_057153878
	WP_057228046
	WP_057265736
	WP_057271100
	WP_063463278
	WP_063719057
	WP_069189159
	WP_076713898
	WP_079602645
	WP_086742387
	WP_087596654
	WP_088279681
	WP_090435859
	WP_092617469
	WP_092782162
	WP_094159868
	WP_094303147
	WP_099790354
	WP_101065878
	WP_103040229
	WP_104520635
	WP_105169747
	WP_106446002
	WP_106758528
	WP_107142403
	WP_107219487
	WP_107344976
	WP_107356046
	WP_108883146
	WP_109070022
	WP_109120995
	WP_110785771
	WP_111360581
	WP_111385667
	WP_111419826
	WP_111733505
	WP_112487002
	WP_112936693
	WP_114859272
	WP_114969587
	WP_115416480
	WP_115694260
	WP_116456117
	WP_116498157
	WP_118943580
	WP_119018181
	WP_119109522
	WP_119168079
	WP_119334837
	WP_119510147
	WP_119812956
	WP_119854713
	WP_119964020
	WP_121428844
	WP_124509413
	WP_124542243
	WP_124925752
	WP_125015263
	WP_129609580
	WP_131256681
	WP_132583954
	WP_134055742
	WP_135081041
	WP_135483588
	WP_137102413
	WP_137115688
	WP_137139984
	WP_137677614
	WP_137939713
	WP_138551320
	WP_138686510
	WP_138854965
	WP_142882910
	WP_144178771
	WP_144309654
	WP_144359765
	WP_146913329
	WP_147953224
	WP_149164291
	WP_149468627
	WP_149649681
	WP_150039715
	WP_150062231
	WP_150427831
	WP_153345086
	WP_154372677
	WP_155455791
	WP_155480525
	XP_013934857
	XP_013936738
	XP_711076
	pdb|2Q5O|B
	AAA62681
	AAA62682
	ADY57964
	ADZ22807
	AFZ53994
	AKR51670
	ALD78936
	AMG19293
	AMG32409
	AMG42585
	AMG64246
	AMP90134
	ANS88600
	AOH58826
	AOH87499
	ARB78911
	ARN30053
	ASE33135
	ASE37748
	ASF19317
	ASL41203
	ASQ49737
	ATF30326
	ATN01757
	ATN15318
	AUB27590
	AUU44951
	AUU49857
	AUU62220
	AUW63407
	AVA10827
	AVF43491
	AVG08268
	AVG39259
	AVG65865
	AVL77199
	AVZ42553
	AXC15289
	AXV16423
	AXX44550
	AXY22196
	AYC76973
	AYD04642
	AYO42573
	AYU98533
	AYV00941
	AZH73750
	AZU08554
	AZV38590
	AZV38786
	AZV92590
	AZV93694
	AZW18572
	BBC60585
	BBD17213
	BBE65831
	BBG30867
	BBG68056
	BBH38665
	BBI31896
	BBJ45552
	BBL20205
	BBN83319
	BBO30711
	BBO61579
	CAA3727420
	CAA3842650
	CAA3876537
	CAA3899760
	CAA3907419
	CAA3937220
	CAA3938534
	CAA3944233
	CAA3996914
	CAA4003238
	CAA4024842
	CAA4024898
	CAA4679640
	EGW21740
	ELA37976
	GAM42313
	GAY78109
	GAY78955
	GBC44340
	GBO96343
	GCB18478
	GCB19991
	GCB26957
	GCB27330
	GCD50603
	GCD53545
	GCD56850
	GCD73046
	GCD75904
	GCE83431
	GCE90180
	GCE90596
	GCE97395
	GCL45599
	GCL49123
	GCL55210
	GCL59131
	GDY40894
	GEA42331
	GEA66056
	GEB04027
	GEB39269
	GEB43408
	GEB43891
	GEB82717
	GEB85831
	GEB86941
	GEB89031
	GEB98834
	GEC60542
	GEC64778
	GEC65292
	GEC99191
	GED50530
	GED90272
	GEK93108
	GEK95501
	GEL01768
	GEL51504
	GEL56693
	GEL59120
	GEL62186
	GEL62948
	GEL65191
	GEL87741
	GEM06675
	GEN03996
	GEN04582
	GEN14931
	GEN48215
	GEN61373
	GEN61398
	GEN62490
	GEP81824
	GEP84513
	GEQ06144
	GEQ07919
	GEQ11268
	GER55785
	GER56862
	GER56869
	GER56871
	GFE12585
	GFE34561
	GFE35589
	KAA0037738
	KAA0037740
	KAA0037741
	KAA0044189
	KAA0052634
	KAA0060030
	KAA1469815
	KAA3437267
	KAA6408764
	KAA6421661
	KAA6424748
	KAA8492495
	KAA8650221
	KAB1223537
	KAB1224381
	KAB2105672
	KAB2108572
	KAB2568854
	KAB2569462
	KAB2570846
	KAB2575611
	KAB2576255
	KAB2601309
	KAB2607109
	KAB2616570
	KAB2621902
	KAB2621904
	KAB2621907
	KAB2630479
	KAB2632713
	KAB5518787
	KAB5542614
	KAB8071601
	KAB8209561
	KAB8219873
	KAB8257064
	KAB8267707
	KAB8278163
	KAE8131446
	KAE8135776
	KAE8152707
	KAE8155826
	KAE8161105
	KAE8318511
	KAE8324473
	KAE8328812
	KAE8335924
	KAE8339488
	KAE8353569
	KAE8361392
	KAE8366155
	KAE8382598
	KAE8390536
	KAE8398530
	KAE8404381
	KAE8404791
	KAE8410522
	KAE8419946
	KAE8656869
	KAE8658657
	KAE8670161
	KAE8688782
	KAE8692391
	KAE8697694
	KAE8700533
	KAE8707567
	KAE8714923
	KAE8723938
	KAE8724428
	KAE8731897
	KAE8779054
	KAE8787416
	KAE8787424
	KAE8788348
	KAE9363014
	KAE9376157
	KAE9378814
	KAE9403845
	KAE9404020
	KAE9572390
	KAE9572768
	KAE9574615
	KAE9579015
	KAE9594947
	KAF0316237
	KAF0317494
	KAF0569610
	KAF0594157
	KAF0626832
	KAF0633842
	KCX63592
	KMV03354
	KQE92235
	KYH13508
	NP_001105052
	NP_001105422
	NP_001105645
	NP_001275795
	NP_001312861
	OTU43489
	PAK57163
	PAK61804
	PAK64543
	PGG76057
	PGG82504
	PGG86004
	PNL60471
	PSJ11516
	PWO15503
	PWO22814
	PZD07915
	PZD11444
	PZD50381
	PZD51985
	QAA26524
	QAV30611
	QAY90442
	QAZ99672
	QBE67739
	QBM86291
	QBS00945
	QBS10946
	QBX58279
	QBX60787
	QBZ25457
	QCD76575
	QCD76837
	QCE03361
	QCE11962
	QCK18517
	QCS66110
	QDD83637
	QDJ56666
	QDQ31412
	QDT51576
	QDU47276
	QDX86144
	QDZ23792
	QDZ61506
	QDZ63200
	QEE56471
	QEK93235
	QEO22046
	QEX48646
	QGH82132
	QGK66293
	QGN17490
	QGN21805
	QGQ27855
	QGT68368
	QHF30256
	RAI57006
	RCH87399
	RCH89083
	RCI03836
	RCK55855
	RCK57796
	RCK59444
	RCK64296
	RCV78473
	RDH19018
	RDH20147
	RDH24394
	RDI84197
	RDK40234
	RDK41636
	RDK44049
	RDW72909
	RDW87868
	RDX49974
	RDY08911
	RFB83593
	RFD68748
	RFN45897
	RFN54465
	RFP02851
	RFP03440
	RFP05772
	RFP07154
	RFU72427
	RFU72525
	RFU73121
	RFU75130
	RGP53835
	RGP58370
	RGP63294
	RGP63945
	RGP64911
	RGP78920
	RGP81475
	RHN72052
	RII19128
	RIL15292
	RIZ49322
	RJE20224
	RJE21437
	RJE21712
	RJE50531
	RJE75543
	RJR41783
	RJS64206
	RKK12226
	RKK31455
	RKK40015
	RKK41484
	RKK66466
	RKK69352
	RKK72060
	RKK75974
	RKK82617
	RKK83901
	RKK84303
	RKK91726
	RKK91993
	RKK96003
	RKK96385
	RKK98491
	RKL04507
	RKL10151
	RKL15371
	RKL23128
	RKL32775
	RKL35176
	RKL41579
	RKL42749
	RKL43660
	RKL51403
	RKL59096
	RKP29597
	RKP32104
	RKU44498
	RLE17591
	RLM87568
	RLN17970
	RLP65072
	RLV83585
	RLV84517
	RLV90275
	RLV96186
	RMJ21506
	RMJ23340
	RMZ36196
	RMZ43769
	RMZ45663
	RMZ46925
	RMZ69949
	RMZ70501
	ROL66294
	ROM07885
	RPA77450
	RPA99146
	RPB15317
	RPB20089
	RPB20287
	RPD62274
	RPD77946
	RPJ92739
	RPK08403
	RQL46627
	RQM83984
	RQM93854
	RQM98131
	RQM98636
	RRS34749
	RSH92195
	RSH93201
	RSH94197
	RSL61453
	RSM40978
	RTE79294
	RUN15409
	RUN15695
	RUN73915
	RUT27084
	RVW12455
	RVW18847
	RVW18868
	RVW43630
	RVW68469
	RVW71018
	RVW73116
	RVW79121
	RVW79123
	RVW83987
	RVX04808
	RWR78872
	RWR81339
	RWR92151
	RXK35362
	RXU47063
	RYC82464
	RYC84611
	RYC86332
	RYC91383
	RYC96988
	RYD11615
	RYF77941
	RYN27236
	RYN60434
	RYN97835
	RYO48468
	RYO63727
	RYW23879
	RZB52904
	RZB63250
	RZB82448
	RZB97423
	RZC03064
	RZC03065
	RZM81472
	RZQ53217
	RZR65356
	SPO28427
	SPO29447
	SPO40744
	SPO47089
	SSD60789
	SSD62059
	SSH68780
	SSI80669
	SSN07901
	SSW77900
	STD38303
	STD62714
	STO22853
	STO26119
	STO35323
	STP12128
	STR21126
	STR33123
	STR51057
	STR51058
	STR52973
	STR63850
	STT04063
	STT04065
	STT20825
	STV74285
	STV87431
	STW05553
	STW28151
	STW28152
	STW80094
	STX36481
	STX46250
	STX67740
	STX70145
	STX77726
	STX90015
	STY19580
	STY21672
	STY31122
	STY94422
	STZ35564
	STZ52005
	SUJ02037
	SUJ35707
	SUJ45406
	SUJ71941
	SUJ90079
	SUJ91077
	SUJ92919
	SUK18218
	SUK36552
	SUK55235
	SUK64849
	SUK69622
	SUL07853
	SUL12805
	SUL96802
	SUM92262
	SVJ45523
	SVJ49976
	TAA92531
	TAA92766
	TAB02723
	TBU59212
	TCD60395
	TDJ36872
	TDL28903
	TDM64237
	TEA74653
	TEB39931
	TFK28011
	TFK40584
	TFK52499
	TFK73562
	TFK87485
	TGJ62583
	TGJ66116
	TGJ73770
	TGO02764
	TGZ85020
	TGZ93045
	THV05280
	THW32298
	THW42080
	THW83591
	THW92914
	THX05908
	THX09895
	THX26600
	THX47959
	THX75491
	THX75509
	THX78278
	THX92670
	THY15892
	THY15911
	THY19796
	THY19800
	THY20553
	THY55212
	THY58523
	THY71579
	THY84295
	THY94423
	THZ22745
	THZ29109
	THZ49615
	THZ63749
	THZ78432
	TIA24500
	TIA28445
	TIA45616
	TIA52476
	TIA57331
	TIA65287
	TIA68384
	TIA74330
	TIC02648
	TIC14825
	TIC53456
	TIC63650
	TIC73195
	TIC99665
	TID04019
	TIE35517
	TIE51987
	TIG78554
	TIG99313
	TIH03200
	TKA70000
	TKA70539
	TKS13353
	TKW60252
	TKY63528
	TKY65795
	TKY71494
	TKY71813
	TLD19359
	TLD43031
	TLH60415
	TLN04951
	TLX48888
	TMN38981
	TMN80828
	TMN91711
	TMN94857
	TMO21685
	TMO65109
	TMP28844
	TMP60183
	TMP70927
	TMP80035
	TMQ75220
	TPD26762
	TPF08964
	TPQ29083
	TPR09024
	TPX19776
	TQB71210
	TQB71848
	TQB73009
	TQW04344
	TQW09517
	TSA16646
	TSA30155
	TVY19187
	TVY21542
	TVY32716
	TVY36093
	TVY37201
	TVY37569
	TVY42973
	TVY43767
	TVY55886
	TVY57516
	TVY59472
	TVY59950
	TVY67868
	TVY69289
	TVY74854
	TVY76653
	TVY78964
	TVY83891
	TVY84333
	TVY86691
	TVY87013
	TWU13475
	TWU78101
	TXS61609
	TYK10923
	TYK24943
	TYK29657
	TYK29658
	VAC94598
	VAE48506
	VAG19846
	VAW56041
	VAW67610
	VAX40639
	VDG65762
	VDY47135
	VDY54253
	VDZ10966
	VDZ10967
	VDZ18920
	VDZ22718
	VDZ33911
	VDZ61788
	VEB34600
	VEB68473
	VEC27748
	VEC81316
	VEC81318
	VEC98552
	VED48091
	VED54027
	VED70635
	VED91300
	VEF68217
	VEI08855
	VFB07636
	VGM92193
	VTS20083
	VTS46082
	VUC76607
	VUG00531
	VVD33261
	VVT52875
	VXA55229
	VZV92009
	WP_006222980
	WP_006767299
	WP_026638922
	WP_040123523
	WP_054454504
	WP_062681920
	WP_078484266
	WP_107807998
	WP_110141793
	WP_112965535
	WP_113788677
	WP_115332166
	WP_116455380
	WP_120009898
	WP_120632906
	WP_121217209
	WP_123280175
	WP_124081223
	WP_124784952
	WP_124806033
	WP_124814385
	WP_124986258
	WP_125473028
	WP_126338191
	WP_126953823
	WP_127788277
	WP_129238826
	WP_129528488
	WP_131547168
	WP_131776738
	WP_131778683
	WP_131782721
	WP_131795406
	WP_132293775
	WP_132305050
	WP_132374416
	WP_133219089
	WP_133287567
	WP_133771175
	WP_135060325
	WP_135466907
	WP_136962597
	WP_137128376
	WP_138982729
	WP_142176271
	WP_143868345
	WP_143947342
	WP_144293350
	WP_144293352
	WP_144981878
	WP_145044066
	WP_145114003
	WP_145172899
	WP_145191236
	WP_145206132
	WP_145220880
	WP_145231461
	WP_145312396
	WP_145380803
	WP_145429612
	WP_145442784
	WP_145451732
	WP_145459178
	WP_146370792
	WP_148075467
	WP_149343918
	WP_149398026
	WP_149535897
	WP_149813275
	WP_149813925
	WP_150375194
	WP_151341498
	WP_151446677
	WP_152455303
	WP_153382468
	WP_153386560
	WP_153430939
	WP_153431824
	WP_154901138
	WP_154934715
	WP_155365355
	WP_155565278
	WP_155566638
	WP_155567960
	WP_155569099
	WP_155580258
	WP_155902835
	WP_155908508
	WP_155920002
	WP_156816350
	WP_159261911
	WP_159350373
	WP_159999595
	WP_160119691
	XP_002621201
	XP_002850224
	XP_002850702
	XP_003520410
	XP_003532957
	XP_003552267
	XP_003714913
	XP_004134669
	XP_004137700
	XP_004145248
	XP_004148630
	XP_004148631
	XP_004148632
	XP_004232952
	XP_004246778
	XP_004249069
	XP_004485602
	XP_004485877
	XP_004492472
	XP_004506726
	XP_006687230
	XP_006689248
	XP_008344771
	XP_008362250
	XP_008362261
	XP_008384776
	XP_008384777
	XP_008775407
	XP_008775408
	XP_008805101
	XP_008805886
	XP_010323135
	XP_010912563
	XP_010920798
	XP_010922580
	XP_010924891
	XP_014621278
	XP_015064113
	XP_015079015
	XP_015089163
	XP_015615261
	XP_015631876
	XP_015637741
	XP_015637745
	XP_015646176
	XP_018127196
	XP_018279770
	XP_018281805
	XP_019069892
	XP_020063345
	XP_020063637
	XP_020065610
	XP_020065869
	XP_020235713
	XP_020238698
	XP_020239956
	XP_020683921
	XP_020695743
	XP_024730480
	XP_024736907
	XP_024743632
	XP_025336248
	XP_025343925
	XP_025462723
	XP_025463236
	XP_025466493
	XP_025468219
	XP_025523433
	XP_025526300
	XP_025528355
	XP_025532223
	XP_025537406
	XP_025541326
	XP_025544647
	XP_025560438
	XP_025568781
	XP_025575975
	XP_025594771
	XP_025621890
	XP_025633791
	XP_025633792
	XP_025648765
	XP_025655245
	XP_025655249
	XP_025680917
	XP_025797325
	XP_025803648
	XP_025808731
	XP_025816752
	XP_025881664
	XP_025881666
	XP_026605845
	XP_027069610
	XP_027105467
	XP_027111870
	XP_027115691
	XP_027120899
	XP_027156810
	XP_027167120
	XP_027173704
	XP_027175622
	XP_027191883
	XP_027336763
	XP_027338096
	XP_027349398
	XP_027367904
	XP_027484391
	XP_027616116
	XP_027616117
	XP_027773193
	XP_027933539
	XP_027933577
	XP_028057458
	XP_028059209
	XP_028059214
	XP_028067331
	XP_028082941
	XP_028125610
	XP_028189568
	XP_028214034
	XP_028224488
	XP_028236616
	XP_028240500
	XP_028246602
	XP_028470516
	XP_028479496
	XP_028483109
	XP_028485750
	XP_028492321
	XP_028509540
	XP_028760918
	XP_028764510
	XP_028774918
	XP_028784740
	XP_028794934
	XP_028797330
	XP_028966172
	XP_029124758
	XP_029758906
	XP_029758913
	XP_030441271
	XP_030447553
	XP_030449929
	XP_030475080
	XP_030479792
	XP_030480384
	XP_030503542
	XP_030515706
	XP_030524365
	XP_030537260
	XP_030537261
	XP_030537351
	XP_030547233
	XP_030547234
	XP_030925346
	XP_030927355
	XP_030930393
	XP_030971586
	XP_031002088
	XP_031007323
	XP_031029856
	XP_031032102
	XP_031034805
	XP_031041122
	XP_031050556
	XP_031050557
	XP_031050558
	XP_031052646
	XP_031061475
	XP_031068408
	XP_031068409
	XP_031068410
	XP_031079062
	XP_031089284
	XP_031089357
	XP_031103399
	XP_031126423
	XP_031128603
	XP_031257155
	XP_031257158
	XP_031257159
	XP_031257193
	XP_031257194
	XP_031257196
	XP_031268262
	XP_031372814
	XP_031398591
	XP_031399271
	XP_031486778
	XP_031495274
	XP_031496501
	XP_031498140
	XP_031577568
	pdb|1PVD|B
	pdb|1PYD|B
	pdb|2VJY|D
	pdb|2VK1|D
	pdb|2VK8|D
	pdb|2W93|D
	pdb|5TMA|B
	sp|Q92345
	sp|Q9P7P6
	AFB79726
	AGB81269
	AIJ10414
	ALA77266
	ANA38148
	APG44545
	API78255
	APT17651
	AQZ82711
	ARD28206
	ARD75675
	ARF53420
	ARG16270
	ARJ26283
	ARJ35752
	ARR84651
	ARR84902
	ART20107
	ASD69694
	ASI83441
	ASJ20114
	ASK79703
	ASL65097
	ASP95927
	ASV56331
	ATA27773
	ATD30058
	ATG79792
	ATG91365
	ATH61697
	ATQ42540
	ATQ51006
	ATQ60661
	ATU71835
	ATY64679
	ATZ06480
	ATZ09132
	AUA15444
	AUB85094
	AUC47726
	AUJ52832
	AUM25507
	AUN30811
	AUX86821
	AUX89918
	AUY32568
	AVF09314
	AVH46209
	AVP36295
	AVU05758
	AVX07283
	AWD32146
	AWG28380
	AWI00635
	AWI43374
	AWT41129
	AWT56649
	BAQ40222
	BAZ91636
	BBD10297
	CKI38942
	GAD08816
	GAQ86799
	GAW68023
	GAX53327
	GBD51471
	GBE73329
	GBF54266
	GBF62248
	GBF62293
	GBO80471
	KDE19620
	KEZ43598
	KMV06669
	OQJ85713
	OQW76374
	OQX40333
	ORA28845
	ORE20472
	ORI02047
	ORN91080
	ORN99958
	ORO15291
	ORW91700
	ORX59033
	ORY06846
	ORY06847
	ORY06848
	ORY06850
	ORY06851
	ORY06852
	ORY06854
	ORY06857
	ORY06860
	ORY06862
	ORY06867
	ORY12492
	ORY60909
	ORZ03511
	OSD07338
	OSO95007
	OSX97017
	OSX98649
	OSY10009
	OSY13727
	OSY48381
	OTA03421
	OTA03540
	OTK91390
	OTL00107
	OTL18213
	OTL23153
	OTS00640
	OTS35680
	OTS52364
	OTT36958
	OTT42551
	OTT91632
	OTU26722
	OTU34824
	OTU38443
	OTU44793
	OTU52961
	OTU69348
	OTW30350
	OUI78928
	OUI80565
	OUI84685
	OUI89909
	OUI94159
	OUI95883
	OUI96261
	OUI97332
	OUI98019
	OUI99133
	OUJ01893
	OUJ04282
	OUJ06956
	OUJ09141
	OUJ12618
	OUJ14902
	OUJ16279
	OVL12215
	OVL20374
	OVZ54029
	OWK38221
	OWK38371
	OWP05492
	OWQ37125
	OWT60990
	OWU45705
	OWY44097
	OWY52895
	OWZ03802
	OWZ33153
	OXC59028
	OXG13812
	OXH24877
	OXL90061
	OXM76989
	OYP73799
	OZI16901
	OZI74806
	OZT30349
	PAK69119
	PAL08216
	PAV03795
	PAV17344
	PAX00451
	PAY01078
	PBI73824
	PBK74648
	PBK97898
	PCC83750
	PCD18588
	PCD68892
	PCE59725
	PCE61028
	PCF35072
	PCF43968
	PCF60821
	PCF66184
	PCF70311
	PCF72494
	PCF73023
	PCF85277
	PCH40281
	PCK78677
	PCK86589
	PCM41318
	PCQ20124
	PDS43825
	PDS51257
	PDS64216
	PDS73930
	PDS76221
	PDS99807
	PDT11062
	PDT34869
	PDV87463
	PEE78010
	PEN27500
	PES37278
	PEU60061
	PFO15401
	PGG99480
	PGH04596
	PGH18111
	PGH18889
	PGH30309
	PGH36894
	PGN66553
	PGR12072
	PGR95595
	PGT51873
	PGZ78640
	PHH53737
	PHI35612
	PHI96682
	PHT35991
	PHT46915
	PHT62923
	PHT70513
	PHT89954
	PHU05066
	PHU16217
	PHU26284
	PHY07009
	PHY08023
	PHY94915
	PIA95284
	PIG79216
	PIG81943
	PIG85384
	PIG88942
	PIG90261
	PIH09595
	PIH12419
	PIH39494
	PIJ44961
	PIL17150
	PIL79634
	PIU54081
	PJD92511
	PJG43847
	PJG66709
	PJG71383
	PJM91534
	PJY96207
	PKA62703
	PKA67100
	PKA67102
	PKC01296
	PKC58339
	PKD42113
	PKD84149
	PKE44702
	PKE56688
	PKE62085
	PKE68904
	PKF15382
	PKF32573
	PKF37178
	PKF38534
	PKF41614
	PKF44073
	PKH32799
	PKI03971
	PKI10518
	PKI13757
	PKK64446
	PKS02304
	PKT73456
	PKY30053
	PKY49162
	PKZ24401
	PLA24451
	PLN74908
	PLN80019
	PLU46343
	PLU50179
	PMB64052
	PMB65557
	PMB70276
	PMC20535
	PMC68441
	PMD14649
	PMD15135
	PMD28658
	PMD32031
	PMD36895
	PMP42650
	PNB65450
	PNC60383
	PNG29414
	PNG32078
	PNH03431
	PNH15430
	PNH24244
	PNM81987
	PNM93928
	PNN30033
	PNN48525
	PNN63545
	PNN89657
	PNQ89673
	PNX76676
	PNX83835
	PNX97736
	PNY15372
	PNY16906
	PNY26925
	PNY29764
	PNY29765
	PNY97765
	PNZ08091
	PNZ11609
	PNZ14546
	PNZ21672
	PNZ29112
	PNZ30042
	PNZ31849
	PNZ36924
	PNZ37524
	PNZ39778
	PNZ43828
	PNZ44989
	PNZ51017
	PNZ51318
	PNZ53473
	PNZ57591
	PNZ57943
	PNZ61620
	PNZ66881
	PNZ69519
	PNZ70493
	PNZ75507
	PNZ81970
	PNZ85311
	PNZ87750
	PNZ99653
	POA02883
	POA04920
	POA07179
	POA09442
	POF46617
	PON06826
	POR35139
	POR36898
	POR36905
	POS63574
	POS71094
	POX48435
	POZ96652
	PPB85876
	PPC02453
	PPC08197
	PPC48793
	PPC57413
	PPD50691
	PPJ73426
	PPJ75694
	PPK17637
	PPS60305
	PQB22802
	PQE04395
	PQE13311
	PQE14518
	PQE32456
	PQI64139
	PQL84842
	PQM73474
	PRC73893
	PRN45086
	PRW05803
	PSC78330
	PSD36378
	PSD73117
	PSE12265
	PSE16304
	PSE85411
	PSE93150
	PSH10176
	PSJ38956
	PSM83495
	PSN62756
	PSN70999
	PSR95047
	PSS09827
	PSS10117
	PSS34700
	PTB77177
	PTB79934
	PTD01928
	PTD02684
	PTD06264
	PTD30739
	PTE31495
	PTE33029
	PTE57698
	PTE69556
	PTE71910
	PTE79159
	PTE82446
	PTE92967
	PTF13669
	PTF18476
	PTF28741
	PTF31045
	PTF35820
	PTF44360
	PTF46123
	PTF66866
	PTG00445
	PTG16259
	PTG19732
	PTG33525
	PTG42034
	PTG47561
	PTG48436
	PTG52000
	PTG52414
	PTG55306
	PTG60293
	PTG64952
	PTG68165
	PTG72360
[truncated: 7,487 more rows]
