# Supplementary material for: Machine learning discovery of missing links that mediate alternative branches to plant alkaloids
Source: Nat Commun. 2022 Mar 16;13:1405. doi: 10.1038/s41467-022-28883-8 (PMC8927377; doi:10.1038/s41467-022-28883-8)
Supplement: Supplementary file 5 — Supplementary Data 3 [file 41467_2022_28883_MOESM5_ESM.xlsx]

## Sheet: PPDC+PDC
Positive training sequences	Negative training data	Cross validation F1 score	PROFEAT dimensions	c	gamma
AAC36886	NP_001011289	0.990258	1437	2	0.00195312
ABB39128	NP_001019722
ABD07130	NP_001037174
ABD68270	NP_001076440
ABE40253	NP_001078461
ABQ32794	NP_001093598
ACF02026	NP_001096056
ACL06989	NP_001096063
ACV35939	NP_001104211
ADU43900	NP_001153917
AEH16574	NP_001161568
AEH16575	NP_001166414
AEO49255	NP_001167436
AFO66459	NP_001177377
AFO66460	NP_001190861
AGI16847	NP_001190862
AKE79065	NP_001191536
AKE79066	NP_001229815
AKE79067	NP_001229817
AKE79068	NP_001229819
ANA51887	NP_001233845
ASO76823	NP_001233852
ASO76824	NP_001233859
BAB61023	NP_001234136
CAA67899	NP_001257782
CAI09866	NP_001260856
CBE69591	NP_001280217
CCA40086	NP_001286274
CCA40839	NP_001293075
CUA86226	NP_001298595
EEU07999	NP_001299156
EHL23010	NP_001303952
EHL23011	NP_001306328
EIF45313	NP_001310530
EIF45314	NP_001311605
EXI89754	NP_001312016
GAB57939	NP_001312774
KFB69335	NP_001329472
KFB78570	NP_001329473
KGQ81291	NP_001329474
KGQ81988	NP_002103
KGU18160	NP_032256
KGU21554	NP_036677
KHC27996	NP_058712
KHC28691	NP_194597
KHC44393	NP_495743
KHC54712	NP_495744
KHC59906	NP_610226
KHC64245	NP_724163
KJS07992	NP_724164
KQC44620	NP_724489
KRT68465	NP_744697
KUO54562	NP_776332
PTN18857	NP_925165
PTN37461	NP_943559
PWV64545	NP_998507
QBM90336	NP_999019
QBM90337	TyDC9
QBM90338	WP_000603875
REF93608	WP_004057450
REG18699	WP_004060058
RKR28572	WP_004067296
RKR69353	WP_004215196
RZQ55689	WP_004234859
SEF82876	WP_005319562
SEP25746	WP_005628862
SFF63067	WP_005840643
SFT67292	WP_005875437
SHG72860	WP_005877875
SHH10253	WP_006056580
SHH19106	WP_006066558
SIQ60827	WP_006114288
SOD91077	WP_007143761
TCO79250	WP_007188823
TFH39521	WP_008084155
TQK67758	WP_008527524
TWA67271	WP_009487848
TWA69427	WP_010720987
TWA78837	WP_010736392
TWA84873	WP_010736916
TWA90560	WP_010760827
TWB85753	WP_010868331
TWI41825	WP_010879496
TWI72178	WP_010885027
TWJ06804	WP_010902198
VUZ85477	WP_011033263
WP_002937561	WP_011099695
WP_004302898	WP_011170075
WP_004361570	WP_011250765
WP_006614407	WP_011305998
WP_007527990	WP_011322324
WP_008963025	WP_011405939
WP_008968232	WP_011449565
WP_009026768	WP_011499767
WP_010465325	WP_011533709
WP_012030463	WP_011668784
WP_012584242	WP_011833912
WP_014434937	WP_011844683
WP_015046355	WP_011869291
WP_015436600	WP_011954214
WP_015663632	WP_011973718
WP_019647208	WP_011977508
WP_019674496	WP_012035762
WP_022723682	WP_012065951
WP_026295948	WP_012107738
WP_026780757	WP_012127831
WP_027314083	WP_012193526
WP_027354743	WP_012572672
WP_028154475	WP_012618697
WP_028158821	WP_012659826
WP_028877736	WP_012899151
WP_029132598	WP_012939973
WP_031404208	WP_012956694
WP_034776122	WP_012966112
WP_034960260	WP_012980057
WP_035063859	WP_013035565
WP_038529346	WP_013038467
WP_038932892	WP_013099471
WP_042421932	WP_013180716
WP_044412917	WP_013195645
WP_046553015	WP_013266894
WP_046555999	WP_013289227
WP_046858952	WP_013296290
WP_047309157	WP_013328294
WP_050407243	WP_013413205
WP_050415683	WP_013468209
WP_053422539	WP_013643984
WP_054161830	WP_013682987
WP_055402471	WP_013749083
WP_055938889	WP_013826535
WP_056396231	WP_013881394
WP_057153878	WP_013899292
WP_057228046	WP_013905357
WP_057265736	WP_013998596
WP_057271100	WP_014012933
WP_063463278	WP_014041024
WP_063719057	WP_014122708
WP_069189159	WP_014405302
WP_076713898	WP_014586316
WP_079602645	WP_014788816
WP_086742387	WP_014835343
WP_087596654	WP_015073916
WP_088279681	WP_015284613
WP_090435859	WP_015325766
WP_092617469	WP_015338181
WP_092782162	WP_015410117
WP_094159868	WP_015411735
WP_094303147	WP_015590429
WP_099790354	WP_015733169
WP_101065878	WP_015763942
WP_103040229	WP_015790466
WP_104520635	WP_015791824
WP_105169747	WP_015859742
WP_106446002	WP_016356600
WP_106758528	WP_016359067
WP_107142403	WP_020445649
WP_107219487	WP_022551512
WP_107344976	WP_022551663
WP_107356046	WP_023519022
WP_108883146	WP_023992767
WP_109070022	WP_024265342
WP_109120995	WP_036655883
WP_110785771	WP_036655885
WP_111360581	WP_036788792
WP_111385667	WP_039314057
WP_111419826	WP_040121251
WP_111733505	WP_041969086
WP_112487002	WP_042682376
WP_112936693	WP_042691106
WP_114859272	WP_045724205
WP_114969587	WP_048055692
WP_115416480	WP_048056048
WP_115694260	WP_048058012
WP_116456117	WP_048072459
WP_116498157	WP_048084981
WP_118943580	WP_048092628
WP_119018181	WP_048094505
WP_119109522	WP_048104085
WP_119168079	WP_048109793
WP_119334837	WP_048122630
WP_119510147	WP_048123435
WP_119812956	WP_048128765
WP_119854713	WP_048130119
WP_119964020	WP_048133301
WP_121428844	WP_048142907
WP_124509413	WP_048146976
WP_124542243	WP_048158052
WP_124925752	WP_048160197
WP_125015263	WP_048165689
WP_129609580	WP_048168518
WP_131256681	WP_048174384
WP_132583954	WP_048175695
WP_134055742	WP_048182286
WP_135081041	WP_048185473
WP_135483588	WP_048201473
WP_137102413	WP_048206251
WP_137115688	WP_048589677
WP_137139984	WP_049934465
WP_137677614	WP_049951995
WP_137939713	WP_049994826
WP_138551320	WP_050002333
WP_138686510	WP_050036919
WP_138854965	WP_050047933
WP_142882910	WP_050458771
WP_144178771	WP_053327048
WP_144309654	WP_053327717
WP_144359765	WP_053771684
WP_146913329	WP_054519536
WP_147953224	WP_055428395
WP_149164291	WP_056934597
WP_149468627	WP_058739933
WP_149649681	WP_058946035
WP_150039715	WP_059055823
WP_150062231	WP_060538022
WP_150427831	WP_061321690
WP_153345086	WP_062261964
WP_154372677	WP_062371193
WP_155455791	WP_062389272
WP_155480525	WP_063455270
XP_013934857	WP_064496377
XP_013936738	WP_067044588
XP_711076	WP_067147630
pdb|2Q5O|B	WP_068322192
AAA62681	WP_068576616
AAA62682	WP_068664954
ADY57964	WP_068946983
ADZ22807	WP_070365283
AFZ53994	WP_071907555
AKR51670	WP_071933252
ALD78936	WP_074175069
AMG19293	WP_074359388
AMG32409	WP_074929664
AMG42585	WP_076579292
AMG64246	WP_077205651
AMP90134	WP_081443452
ANS88600	WP_081597645
AOH58826	WP_081704370
AOH87499	WP_081744111
ARB78911	WP_083433020
ARN30053	WP_084158253
ASE33135	WP_086009760
ASE37748	WP_086887810
ASF19317	WP_088181383
ASL41203	WP_088853517
ASQ49737	WP_088855479
ATF30326	WP_088857364
ATN01757	WP_088863264
ATN15318	WP_088865583
AUB27590	WP_088867287
AUU44951	WP_088881736
AUU49857	WP_088884324
AUU62220	WP_089307937
AUW63407	WP_089556458
AVA10827	WP_089556840
AVF43491	WP_089670829
AVG08268	WP_090984450
AVG39259	WP_096390803
AVG65865	WP_096393691
AVL77199	WP_099209458
AVZ42553	WP_100815675
AXC15289	WP_100905624
AXV16423	WP_100909319
AXX44550	WP_101350731
AXY22196	WP_103991556
AYC76973	WP_104837899
AYD04642	WP_108381547
AYO42573	WP_112124164
AYU98533	WP_117365088
AYV00941	WP_119720528
AZH73750	WP_121097580
AZU08554	WP_121919615
AZV38590	WP_127116823
AZV38786	WP_128477733
AZV92590	WP_128908235
AZV93694	WP_137048652
AZW18572	WP_138246238
BBC60585	WP_138655548
BBD17213	WP_138796981
BBE65831	WP_139679875
BBG30867	AAD21754
BBG68056	BBE38027
BBH38665	BBE38028
BBI31896	BBH01141
BBJ45552	BBH10126
BBL20205	CAB56038
BBN83319	CAB56119
BBO30711	CBI37202
BBO61579	CDY13878
CAA3727420	CDY31971
CAA3842650	EFH60453
CAA3876537	EOA30370
CAA3899760	EOA31904
CAA3907419	ESR56960
CAA3937220	GAV77394
CAA3938534	GAY34036
CAA3944233	GAY40215
CAA3996914	KAE7996130
CAA4003238	KAE7996131
CAA4024842	KCW47680
CAA4024898	KDO60340
CAA4679640	KDO75377
EGW21740	KOB58186
ELA37976	KRT84263
GAM42313	KYN00781
GAY78109	NP_001324415
GAY78955	NP_849999
GBC44340	OAP07296
GBO96343	OMO62804
GCB18478	OMO86754
GCB19991	ONH93123
GCB26957	PON44393
GCB27330	PON54586
GCD50603	PQM39559
GCD53545	PQQ17545
GCD56850	PRQ25693
GCD73046	PSR94897
GCD75904	PpDDC-H192L
GCE83431	Q06086
GCE90180	RID44360
GCE90596	RID48172
GCE97395	RID52590
GCL45599	RQL85903
GCL49123	TKS12153
GCL55210	TXG48022
GCL59131	VDC59315
GDY40894	VDC63669
GEA42331	VDC95069
GEA66056	VDD29103
GEB04027	VDD58556
GEB39269	VVA29291
GEB43408	VVA32600
GEB43891	XP_002301839
GEB82717	XP_002884194
GEB85831	XP_006299006
GEB86941	XP_006408952
GEB89031	XP_006448979
GEB98834	XP_006468076
GEC60542	XP_006479426
GEC64778	XP_007199825
GEC65292	XP_008225580
GEC99191	XP_008235581
GED50530	XP_008358473
GED90272	XP_009102040
GEK93108	XP_009112658
GEK95501	XP_009117497
GEL01768	XP_009335237
GEL51504	XP_009377476
GEL56693	XP_010036146
GEL59120	XP_010415917
GEL62186	XP_010467844
GEL62948	XP_010489054
GEL65191	XP_010526485
GEL87741	XP_010652425
GEM06675	XP_011024499
GEN03996	XP_011024500
GEN04582	XP_011458049
GEN14931	XP_013599089
GEN48215	XP_013603315
GEN61373	XP_013609308
GEN61398	XP_013660124
GEN62490	XP_013660147
GEP81824	XP_013660148
GEP84513	XP_013675983
GEQ06144	XP_013682629
GEQ07919	XP_013742404
GEQ11268	XP_015901181
GER55785	XP_018329270
GER56862	XP_018438237
GER56869	XP_018452315
GER56871	XP_018452317
GFE12585	XP_018462100
GFE34561	XP_018858584
GFE35589	XP_018858585
KAA0037738	XP_019178236
KAA0037740	XP_020417244
KAA0037741	XP_020425168
KAA0044189	XP_021631045
KAA0052634	XP_021631046
KAA0060030	XP_021631047
KAA1469815	XP_021673955
KAA3437267	XP_021673956
KAA6408764	XP_021812417
KAA6421661	XP_021831305
KAA6424748	XP_021831306
KAA8492495	XP_021893770
KAA8650221	XP_022547088
KAB1223537	XP_022564259
KAB1224381	XP_022758544
KAB2105672	XP_022758545
KAB2108572	XP_022758546
KAB2568854	XP_022758549
KAB2569462	XP_023642162
KAB2570846	XP_023893782
KAB2575611	XP_024018420
KAB2576255	XP_024018421
KAB2601309	XP_024166413
KAB2607109	XP_024449944
KAB2616570	XP_024953754
KAB2621902	XP_030971644
KAB2621904	KPI93764
KAB2621907	XP_017098005
KAB2630479	AAK94695
KAB2632713	XP_017014629
KAB5518787	AAK94683
KAB5542614	EDV31132
KAB8071601	XP_017117131
KAB8209561	ACC68207
KAB8219873	AAK94690
KAB8257064	ACV70028
KAB8267707	XP_004521592
KAB8278163	KFB39133
KAE8131446	ACC68237
KAE8135776	EDW27249
KAE8152707	ABU44517
KAE8155826	ACC68206
KAE8161105	XP_018787163
KAE8318511	XP_017033660
KAE8324473	ACC68236
KAE8328812	EDW57708
KAE8335924	XP_018906491
KAE8339488	XP_012286885
KAE8353569	KRJ99144
KAE8361392	AAL37907
KAE8366155	AAX12991
KAE8382598	EDW11616
KAE8390536	AAL37915
KAE8398530	AAK94677
KAE8404381	EFA03414
KAE8404791	AAK94703
KAE8410522	ACC68230
KAE8419946	ACC68231
KAE8656869	ALC42861
KAE8658657	AML79735
KAE8670161	XP_012523721
KAE8688782	AAC67583
KAE8692391	XP_012262153
KAE8697694	AAK94696
KAE8700533	ACC68205
KAE8707567	XP_015602414
KAE8714923	ETN60762
KAE8723938	XP_017014630
KAE8724428	XP_015182116
KAE8731897	XP_016915278
KAE8779054	ACC68200
KAE8787416	XP_017484782
KAE8787424	XP_014229218
KAE8788348	XP_015602411
KAE9363014	XP_016927129
KAE9376157	AAK94694
KAE9378814	AAL37909
KAE9403845	ACC68239
KAE9404020	XP_014088555
KAE9572390	XP_014259570
KAE9572768	AAX33433
KAE9574615	AAK94699
KAE9579015	XP_019554490
KAE9594947	XP_019533324
KAF0316237	ADE08578
KAF0317494	EDW78026
KAF0569610	ACC68219
KAF0594157	XP_011191895
KAF0626832	ADE08580
KAF0633842	XP_003491883
KCX63592	AAL37919
KMV03354	XP_015517840
KQE92235	AAK94704
KYH13508	ACC68211
NP_001105052	XP_004931016
NP_001105422	XP_016838219
NP_001105645	XP_017858926
NP_001275795	AAK94680
NP_001312861	XP_015592649
OTU43489	ACV70027
PAK57163	ACC68201
PAK61804	AOQ10173
PAK64543	ADE08579
PGG76057	AAX12981
PGG82504	XP_013133917
PGG86004	XP_017463855
PNL60471	AAK94686
PSJ11516	ACC68220
PWO15503	XP_011314294
PWO22814	AAK94691
PZD07915	XP_005179797
PZD11444	AOQ10187
PZD50381	XP_019877885
PZD51985	JAS24661
QAA26524	XP_017787636
QAV30611	XP_017840755
QAY90442	XP_017766882
QAZ99672	JAV11813
QBE67739	XP_013188794
QBM86291	XP_017060897
QBS00945	XP_012262186
QBS10946	AAK94700
QBX58279	XP_016915276
QBX60787	XP_018301569
QBZ25457	KPU73231
QCD76575	XP_016964606
QCD76837	XP_017069575
QCE03361	AAL37917
QCE11962	ACC68203
QCK18517	ACV70026
QCS66110	XP_014275237
QDD83637	XP_018044734
QDJ56666	AAK94687
QDQ31412	XP_017858927
QDT51576	XP_014247619
QDU47276	EDV98742
QDX86144	AAK94689
QDZ23792	AAL37908
QDZ61506	ACC68208
QDZ63200	XP_011633018
QEE56471	XP_014087027
QEK93235	EAA15054
QEO22046	XP_017776875
QEX48646	EDW27248
QGH82132	AAL37916
QGK66293	XP_014477245
QGN17490	AAL37905
QGN21805	XP_013105021
QGQ27855	EDV54692
QGT68368	AAK94702
QHF30256	XP_017117132
RAI57006	ACC68199
RCH87399	EGI59025
RCH89083	XP_012060188
RCI03836	ACC68233
RCK55855	AAX12984
RCK57796	XP_014230308
RCK59444	XP_017098004
RCK64296	AAL37913
RCV78473	EDW55721
RDH19018	AAK94684
RDH20147	XP_008553532
RDH24394	ACC68234
RDI84197	AAK94678
RDK40234	AAL37912
RDK41636	EHJ67528
RDK44049	AAX12994
RDW72909	AAK94688
RDW87868	AAL37910
RDX49974	XP_011261389
RDY08911	KMY90943
RFB83593	XP_015517843
RFD68748	EAT37246
RFN45897	KRG02813
RFN54465	KMY90944
RFP02851	ACC68238
RFP03440	AAL37906
RFP05772	XP_012226256
RFP07154	XP_015438684
RFU72427	XP_011693363
RFU72525	KRT04931
RFU73121	XP_016964607
RFU75130	ABU44521
RGP53835	AAK94697
RGP58370	XP_017033661
RGP63294	XP_016977849
RGP63945	KYN32806
RGP64911	XP_011548131
RGP78920	XP_018397531
RGP81475	ACX32988
RHN72052	XP_014223161
RII19128	AAK94681
RIL15292	ACC68232
RIZ49322	ACC68222
RJE20224	XP_006563198
RJE21437	XP_008553493
RJE21712	ACC68221
RJE50531	KRF77903
RJE75543	ABU44520
RJR41783	XP_004534000
RJS64206	ADE08581
RKK12226	ACC68202
RKK31455	ABU44519
RKK40015	JAS55636
RKK41484	AAK94701
RKK66466	ACV70022
RKK69352	EFN80849
RKK72060	EDS39158
RKK75974	XP_013105022
RKK82617	KPJ06526
RKK83901	ENN76340
RKK84303	XP_019761605
RKK91726	KNC23918
RKK91993	ACC68226
RKK96003	AAL37914
RKK96385	XP_011693366
RKK98491	ACC68216
RKL04507	XP_017776880
RKL10151	AAK94698
RKL15371	AAL37921
RKL23128	ACA60740
RKL32775	XP_018787165
RKL35176	EDW90378
RKL41579	XP_003704683
RKL42749	XP_016927121
RKL43660	XP_001950143
RKL51403	ACC68223
RKL59096	XP_018569158
RKP29597	XP_006563197
RKP32104	XP_011191894
RKU44498	KOX75704
RLE17591	AAL37911
RLM87568	XP_014605905
RLN17970	ACN94617
RLP65072	AAK94682
RLV83585	XP_006610830
RLV84517	ACC68218
RLV90275	EAL33348
RLV96186	AAL37920
RMJ21506	XP_011859697
RMJ23340	ACC68198
RMZ36196	AAX12982
RMZ43769	ACC68212
RMZ45663	ACC68210
RMZ46925	XP_003399659
RMZ69949	XP_015112388
RMZ70501	ACC68196
ROL66294	ACC68213
ROM07885	ADE08582
RPA77450	EZA48703
RPA99146	XP_014370039
RPB15317	ACC68224
RPB20089	BAM18274
RPB20287	CRK86289
RPD62274	ACC68217
RPD77946	AAK94685
RPJ92739	KQS61906
RPK08403	XP_017060898
RQL46627	XP_003690124
RQM83984	XP_011548130
RQM93854	AAL37918
RQM98131	EAT37247
RQM98636	XP_017069576
RRS34749	KXJ73708
RSH92195	AAK94692
RSH93201	ACV70024
RSH94197	Q0ZQX0_Q0ZQX0_PETHY
RSL61453	A0A2S1WBY6|OMT2B_PAPSO
RSM40978	A0A2S1WC15|OMT3B_PAPSO
RTE79294	A1L4Y2|ADHL3_ARATH
RUN15409	A2RVV7|FOLD1_ARATH
RUN15695	A6ZN46|FDH1_YEAS7
RUN73915	A6ZN61|FRE7_YEAS7
RUT27084	A6ZR27|ALDH5_YEAS7
RVW12455	A6ZTT5|ADH4_YEAS7
RVW18847	A6ZUG8|CHO2_YEAS7
RVW18868	A6ZV70|CATT_YEAS7
RVW43630	A6ZVM6|NCB5R_YEAS7
RVW68469	A6ZXD2|TRMB_YEAS7
RVW71018	A6ZXD3|MGMT_YEAS7
RVW73116	A6ZY89|ARO1_YEAS7
RVW79121	A6ZZH2|MCR1_YEAS7
RVW79123	A7A1S5|DUS3_YEAS7
RVW83987	A8MRX0|GSOX5_ARATH
RVX04808	A8MS68|PLPD1_ARATH
RWR78872	A9X4U2|HSDD3_ARATH
RWR81339	B1NF18|C719B_PAPSO
RWR92151	B3H7A9|PXG7_ARATH
RXK35362	B3LGE9|ARO1_YEAS1
RXU47063	B3LH81|TRMB_YEAS1
RYC82464	B3LI73|CHO2_YEAS1
RYC84611	B3LN00|MKAR_YEAS1
RYC86332	B5VJA0|CHO2_YEAS6
RYC91383	B9TSP7|FACR6_ARATH
RYC96988	B9VRJ2|COR15_PAPSO
RYD11615	C7GIN5|ARO1_YEAS2
RYF77941	C7GQ65|CHO2_YEAS2
RYN27236	C8Z543|ARO1_YEAS8
RYN60434	C8Z951|CHO2_YEAS8
RYN97835	D4N500|DIOX1_PAPSO
RYO48468	D4N502|DIOX3_PAPSO
RYO63727	F4I4K7|FRO3_ARATH
RYW23879	F4I907|GLYR2_ARATH
RZB52904	F4ILF8|P4H13_ARATH
RZB63250	F4J0A8|P4H6_ARATH
RZB82448	F4JAU3|P4H2_ARATH
RZB97423	F4JJJ3|NDB3_ARATH
RZC03064	F4JLI5|XDH2_ARATH
RZC03065	F4JLP5|PLPD2_ARATH
RZM81472	F4JLZ6|SMO13_ARATH
RZQ53217	F4JNU8|P4H8_ARATH
RZR65356	F4JNX3|CMKMT_ARATH
SPO28427	F4JZ24|P4H10_ARATH
SPO29447	F4JZN6|TC10B_ARATH
SPO40744	F4K0E8|ISPG_ARATH
SPO47089	F4K7D5|FLS6_ARATH
SSD60789	F4KAS1|FLS4_ARATH
SSD62059	F4KIN4|PANE_ARATH
SSH68780	I3PLQ6|SOMT2_PAPSO
SSI80669	I3PLQ7|SOMT3_PAPSO
SSN07901	I3PLR0|C82X2_PAPSO
SSW77900	I3PLR1|C82Y1_PAPSO
STD38303	I3QBP4|C7A21_PAPSO
STD62714	I3V6A7|SOMT1_PAPSO
STO22853	I3V6B7|C82X1_PAPSO
STO26119	L7X0L7|P6H_PAPSO
STO35323	L7X3S1|MSH_PAPSO
STP12128	O04005|REHY_ARATH
STR21126	O04130|SERA2_ARATH
STR33123	O04420|URIC_ARATH
STR51057	O04922|GPX2_ARATH
STR51058	O22048|AOX1C_ARATH
STR52973	O22049|AOX2_ARATH
STR63850	O22213|CKX1_ARATH
STT04063	O22216|GPDHC_ARATH
STT04065	O22229|TRXB3_ARATH
STT20825	O22711|PRX2D_ARATH
STV74285	O22769|NDUV2_ARATH
STV87431	O22788|PXG3_ARATH
STW05553	O22832|STAD7_ARATH
STW28151	O22850|GPX3_ARATH
STW28152	O22854|ETFQO_ARATH
STW80094	O22862|PER26_ARATH
STX36481	O22959|PER19_ARATH
STX46250	O23024|YUC3_ARATH
STX67740	O23044|PER3_ARATH
STX70145	O23051|KAO1_ARATH
STX77726	O23066|C86A2_ARATH
STX90015	O23207|FQRL2_ARATH
STY19580	O23237|PER49_ARATH
STY21672	O23240|D2HDH_ARATH
STY31122	O23273|DNMT4_ARATH
STY94422	O23349|AO1_ARATH
STZ35564	O23474|PER40_ARATH
STZ52005	O23609|PER41_ARATH
SUJ02037	O23913|AOX1B_ARATH
SUJ35707	O24457|ODPA3_ARATH
SUJ45406	O48646|GPX6_ARATH
SUJ71941	O48677|PER6_ARATH
SUJ90079	O48707|MTND1_ARATH
SUJ91077	O48741|PORC_ARATH
SUJ92919	O48782|HMOX1_ARATH
SUK18218	O48916|FAH1_ARATH
SUK36552	O49139|CMT1_ARATH
SUK55235	O49213|FCL1_ARATH
SUK64849	O49293|PER13_ARATH
SUK69622	O49312|YUC7_ARATH
SUL07853	O49354|COQ3_ARATH
SUL12805	O49394|C82C2_ARATH
SUL96802	O49482|CADH5_ARATH
SUM92262	O49485|SERA1_ARATH
SVJ45523	O49499|CAMT4_ARATH
SVJ49976	O49505|NCED2_ARATH
TAA92531	O49506|GLO5_ARATH
TAA92766	O49561|G2OX8_ARATH
TAB02723	O49707|MSRB8_ARATH
TBU59212	O50008|METE1_ARATH
TCD60395	O64489|YUC9_ARATH
TDJ36872	O64688|ODPB3_ARATH
TDL28903	O64692|G2OX3_ARATH
TDM64237	O64697|C7101_ARATH
TEA74653	O64698|C7102_ARATH
TEB39931	O64743|BBE15_ARATH
TFK28011	O65201|ACOX2_ARATH
TFK40584	O65202|ACOX1_ARATH
TFK52499	O65269|FOLD3_ARATH
TFK73562	O65271|FOLD4_ARATH
TFK87485	O65378|ACCO3_ARATH
TGJ62583	O65402|ERG12_ARATH
TGJ66116	O65403|ERG13_ARATH
TGJ73770	O65404|ERG11_ARATH
TGO02764	O65572|CCD1_ARATH
TGZ85020	O65621|CADH6_ARATH
TGZ93045	O65709|FAO4A_ARATH
THV05280	O65782|C83B1_ARATH
THW32298	O78310|SODC2_ARATH
THW42080	O80434|LAC4_ARATH
THW83591	O80562|HOL2_ARATH
THW92914	O80574|DAPB1_ARATH
THX05908	O80585|MTHR2_ARATH
THX09895	O80763|NRX1_ARATH
THX26600	O80822|PER25_ARATH
THX47959	O80823|C86A8_ARATH
THX75491	O80874|NDA2_ARATH
THX75509	O80912|PER23_ARATH
THX78278	O80988|GCSP2_ARATH
THX92670	O81000|ERG15_ARATH
THY15892	O81030|GGLO5_ARATH
THY15911	O81032|GGLO6_ARATH
THY19796	O81077|ABAH2_ARATH
THY19800	O81081|LAC2_ARATH
THY20553	O81235|SODM1_ARATH
THY55212	O81270|PXG1_ARATH
THY58523	O81346|C79B2_ARATH
THY71579	O81755|PER48_ARATH
THY84295	O81772|PER46_ARATH
THY94423	O81796|IDH3_ARATH
THZ22745	O81852|AKH2_ARATH
THZ29109	O81884|GALDH_ARATH
THZ49615	O82191|MAOP1_ARATH
THZ63749	O82200|MIOX2_ARATH
THZ78432	O82399|MDHX1_ARATH
TIA24500	O82663|SDHA1_ARATH
TIA28445	P00175|CYB2_YEAST
TIA45616	P00330|ADH1_YEAST
TIA52476	P00331|ADH2_YEAST
TIA57331	P00358|G3P2_YEAST
TIA65287	P00359|G3P3_YEAST
TIA68384	P00360|G3P1_YEAST
TIA74330	P00401|COX1_YEAST
TIC02648	P00410|COX2_YEAST
TIC14825	P00420|COX3_YEAST
TIC53456	P00424|COX5A_YEAST
TIC63650	P00425|COX5B_YEAST
TIC73195	P00427|COX6_YEAST
TIC99665	P00431|CCPR_YEAST
TID04019	P00445|SODC_YEAST
TIE35517	P00447|SODM_YEAST
TIE51987	P00815|HIS2_YEAST
TIG78554	P04037|COX4_YEAST
TIG99313	P04039|COX8_YEAST
TIH03200	P04173|LEU3_YEAST
TKA70000	P05374|CHO2_YEAST
TKA70539	P05375|PLMT_YEAST
TKS13353	P05694|METE_YEAST
TKW60252	P06115|CATT_YEAST
TKY63528	P06168|ILV5_YEAST
TKY65795	P06525|ADH1_ARATH
TKY71494	P06785|TYSY_YEAST
TKY71813	P07149|FAS1_YEAST
TLD19359	P07245|C1TC_YEAST
TLD43031	P07246|ADH3_YEAST
TLH60415	P07255|COX9_YEAST
TLN04951	P07262|DHE4_YEAST
TLX48888	P07275|PUT2_YEAST
TMN38981	P07702|LYS2_YEAST
TMN80828	P07807|DYR_YEAST
TMN91711	P08566|ARO1_YEAST
TMN94857	P09368|PUT1_YEAST
TMO21685	P09440|C1TM_YEAST
TMO65109	P09624|DLDH_YEAST
TMP28844	P09938|RIR2_YEAST
TMP60183	P0CT22|FDH2_YEASC
TMP70927	P0CX08|DSF1_YEAST
TMP80035	P0CZ23|ACOX3_ARATH
TMQ75220	P0CZ24|Y3669_ARATH
TPD26762	P0DI10|PER1_ARATH
TPF08964	P0DKC5|HSD1A_ARATH
TPQ29083	P0DKH3|RI2BL_ARATH
TPR09024	P0DKI7|STORR_PAPSO
TPX19776	P0DO00|AMO2_ARATH
TQB71210	P10127|ADH4_YEAST
TQB71848	P10174|COX7_YEAST
TQB73009	P10614|CP51_YEAST
TQW04344	P11035|NIA2_ARATH
TQW09517	P11353|HEM6_YEAST
TSA16646	P11412|G6PD_YEAST
TSA30155	P11832|NIA1_ARATH
TVY19187	P12683|HMDH1_YEAST
TVY21542	P12684|HMDH2_YEAST
TVY32716	P13663|DHAS_YEAST
TVY36093	P13711|ACOX_YEAST
TVY37201	P14065|GCY1_YEAST
TVY37569	P14891|HMDH1_ARATH
TVY42973	P15202|CATA_YEAST
TVY43767	P15807|MET8_YEAST
TVY55886	P16387|ODPA_YEAST
TVY57516	P16603|NCPR_YEAST
TVY59472	P17505|MDHM_YEAST
TVY59950	P17695|GLRX2_YEAST
TVY67868	P18408|MET16_YEAST
TVY69289	P19097|FAS2_YEAST
TVY74854	P20049|TYR1_YEAST
TVY76653	P20967|ODO1_YEAST
TVY78964	P21147|ACO1_YEAST
TVY83891	P21218|PORB_ARATH
TVY84333	P21276|SODF1_ARATH
TVY86691	P21375|OSM1_YEAST
TVY87013	P21524|RIR1_YEAST
TWU13475	P21672|RIR3_YEAST
TWU78101	P21801|SDHB_YEAST
TXS61609	P21954|IDHP_YEAST
TYK10923	P22133|MDHC_YEAST
TYK24943	P22281|ALDHX_YEASX
TYK29657	P23202|URE2_YEAST
TYK29658	P24101|PER33_ARATH
VAC94598	P24102|PER22_ARATH
VAE48506	P24704|SODC1_ARATH
VAG19846	P25087|ERG6_YEAST
VAW56041	P25340|ERG4_YEAST
VAW67610	P25373|GLRX1_YEAST
VAX40639	P25377|ADH7_YEAST
VDG65762	P25566|MXR2_YEAST
VDY47135	P25819|CATA2_ARATH
VDY54253	P25856|G3PA1_ARATH
VDZ10966	P25857|G3PB_ARATH
VDZ10967	P25858|G3PC1_ARATH
VDZ18920	P26188|MGMT_YEAST
VDZ22718	P27680|COQ3_YEAST
VDZ33911	P27882|ERV1_YEAST
VDZ61788	P28241|IDH2_YEAST
VEB34600	P28272|PYRD_YEAST
VEB68473	P28834|IDH1_YEAST
VEC27748	P29509|TRXB1_YEAST
VEC81316	P31116|DHOM_YEAST
VEC81318	P32191|GPDM_YEAST
VEC98552	P32263|P5CR_YEAST
VED48091	P32340|NDI1_YEAST
VED54027	P32353|ERG3_YEAST
VED70635	P32419|MDHP_YEAST
VED91300	P32462|ERG24_YEAST
VEF68217	P32473|ODPB_YEAST
VEI08855	P32476|ERG1_YEAST
VFB07636	P32573|SPS19_YEAST
VGM92193	P32584|STE14_YEAST
VTS20083	P32614|FRDS_YEAST
VTS46082	P32746|PYRD_ARATH
VUC76607	P32771|FADH_YEAST
VUG00531	P32783|MCES_YEAST
VVD33261	P32791|FRE1_YEAST
VVT52875	P32799|COX13_YEAST
VXA55229	P32872|ALDHY_YEASX
VZV92009	P32891|DLD1_YEAST
WP_006222980	P33207|FABG_ARATH
WP_006767299	P33312|RIB7_YEAST
WP_026638922	P33327|DHE2_YEAST
WP_040123523	P33753|TRM2_YEAST
WP_054454504	P34227|PRX1_YEAST
WP_062681920	P34760|TSA1_YEAST
WP_078484266	P34881|DNMT1_ARATH
WP_107807998	P35497|DHSO1_YEAST
WP_110141793	P35731|FABG_YEAST
WP_112965535	P36013|MAOM_YEAST
WP_113788677	P36014|GPX1_YEAST
WP_115332166	P36033|FRE2_YEAST
WP_116455380	P36060|MCR1_YEAST
WP_120009898	P36077|SRX1_YEAST
WP_120632906	P36088|FRMSR_YEAST
WP_121217209	P36150|SUMT_YEAST
WP_123280175	P36156|GTO2_YEAST
WP_124081223	P38013|AHP1_YEAST
WP_124784952	P38067|UGA2_YEAST
WP_124806033	P38071|ETR1_YEAST
WP_124814385	P38075|PDX3_YEAST
WP_124986258	P38113|ADH5_YEAST
WP_125473028	P38115|ARA1_YEAST
WP_126338191	P38143|GPX2_YEAST
WP_126953823	P38169|KMO_YEAST
WP_127788277	P38230|QOR_YEAST
WP_129238826	P38286|MKAR_YEAST
WP_129528488	P38342|TSC10_YEAST
WP_131547168	P38418|LOX2_ARATH
WP_131776738	P38626|NCB5R_YEAST
WP_131778683	P38697|IMDH2_YEAST
WP_131782721	P38715|GRE3_YEAST
WP_131795406	P38720|6PGD1_YEAST
WP_132293775	P38787|PANE_YEAST
WP_132305050	P38816|TRXB2_YEAST
WP_132374416	P38818|CTM1_YEAST
WP_133219089	P38998|LYS1_YEAST
WP_133287567	P38999|LYS9_YEAST
WP_133771175	P39567|IMDH1_YEAST
WP_135060325	P39676|FHP_YEAST
WP_135466907	P39692|MET10_YEAST
WP_136962597	P39708|DHE5_YEAST
WP_137128376	P39713|BDH2_YEAST
WP_138982729	P39714|BDH1_YEAST
WP_142176271	P39976|DLD3_YEAST
WP_143868345	P40012|PPOX_YEAST
WP_143947342	P40029|MSRA_YEAST
WP_144293350	P40034|JHD1_YEAST
WP_144293352	P40054|SERA_YEAST
WP_144981878	P40215|NDH1_YEAST
WP_145044066	P40471|AYR1_YEAST
WP_145114003	P40481|HPM1_YEAST
WP_145172899	P40495|LYS12_YEAST
WP_145191236	P40510|SER33_YEAST
WP_145206132	P40526|DFG10_YEAST
WP_145220880	P40553|DOT5_YEAST
WP_145231461	P40580|BZRD_YEAST
WP_145312396	P40581|GPX3_YEAST
WP_145380803	P41735|COQ7_YEAST
WP_145429612	P41816|OYE3_YEAST
WP_145442784	P41911|GPD2_YEAST
WP_145451732	P41921|GSHR_YEAST
WP_145459178	P41939|IDHC_YEAST
WP_146370792	P42734|CADH9_ARATH
WP_148075467	P42770|GSHRP_ARATH
WP_149343918	P42804|HEM11_ARATH
WP_149398026	P43256|HMDH2_ARATH
WP_149535897	P46151|MTHR1_YEAST
WP_149813275	P46310|FAD3C_ARATH
WP_149813925	P46312|FAD6C_ARATH
WP_150375194	P46313|FAD6E_ARATH
WP_151341498	P46367|ALDH4_YEAST
WP_151446677	P46681|DLD2_YEAST
WP_152455303	P47052|SDHX_YEAST
WP_153382468	P47096|3HAO_YEAST
WP_153386560	P47120|DOHH_YEAST
WP_153430939	P47125|I23O_YEAST
WP_153431824	P47169|MET5_YEAST
WP_154901138	P47177|2NDP_YEAST
WP_154934715	P47771|ALDH2_YEAST
WP_155365355	P47996|IMDH1_ARATH
WP_155565278	P48239|GTO1_YEAST
WP_155566638	P48421|C83A1_ARATH
WP_155567960	P48422|C86A1_ARATH
WP_155569099	P48523|CADH4_ARATH
WP_155580258	P48622|FAD3D_ARATH
WP_155902835	P48623|FAD3E_ARATH
WP_155908508	P48641|GSHRC_ARATH
WP_155920002	P49294|HEM12_ARATH
WP_156816350	P49723|RIR4_YEAST
WP_159261911	P50094|IMDH4_YEAST
WP_159350373	P50095|IMDH3_YEAST
WP_159999595	P50264|FMS1_YEAST
WP_160119691	P50651|RIR2A_ARATH
XP_002621201	P51102|DFRA_ARATH
XP_002850224	P52032|GPX1_ARATH
XP_002850702	P52901|ODPA1_ARATH
XP_003520410	P53045|MSMO_YEAST
XP_003532957	P53128|MTHR2_YEAST
XP_003552267	P53199|ERG26_YEAST
XP_003714913	P53319|6PGD2_YEAST
XP_004134669	P53720|DUS2_YEAST
XP_004137700	P53746|FRE4_YEAST
XP_004145248	P53759|DUS1_YEAST
XP_004148630	P53839|GOR1_YEAST
XP_004148631	P53934|CARME_YEAST
XP_004148632	P53982|IDHH_YEAST
XP_004232952	P54114|ALDH3_YEAST
XP_004246778	P54115|ALDH6_YEAST
XP_004249069	P54150|MSRA4_ARATH
XP_004485602	P54781|ERG5_YEAST
XP_004485877	P54783|ALO_YEAST
XP_004492472	P54885|PROA_YEAST
XP_004506726	P54887|P5CS1_ARATH
XP_006687230	P54888|P5CS2_ARATH
XP_006689248	P54904|P5CR1_ARATH
XP_008344771	P55826|PPOC_ARATH
XP_008362250	P56761|PSBD_ARATH
XP_008362261	P56766|PSAA_ARATH
XP_008384776	P56767|PSAB_ARATH
XP_008384777	P57106|MDHC2_ARATH
XP_008775407	P57681|PCYOX_ARATH
XP_008775408	P59120|PER58_ARATH
XP_008805101	P60620|COX1_ARATH
XP_008805886	P62090|PSAC_ARATH
XP_010323135	P83291|NB5R2_ARATH
XP_010912563	P83755|PSBA_ARATH
XP_010920798	P92514|COX3_ARATH
XP_010922580	P92947|MDAR_ARATH
XP_010924891	P92949|FRO2_ARATH
XP_014621278	P92979|APR1_ARATH
XP_015064113	P92980|APR3_ARATH
XP_015079015	P92981|APR2_ARATH
XP_015089163	P92983|PROD1_ARATH
XP_015615261	P92994|TCMO_ARATH
XP_015631876	P93032|IDH2_ARATH
XP_015637741	P93285|COX2_ARATH
XP_015637745	P93306|NDUS2_ARATH
XP_015646176	P93479|RETO_PAPSO
XP_018127196	P93819|MDHC1_ARATH
XP_018279770	P93832|LEU32_ARATH
XP_018281805	P93836|HPPD_ARATH
XP_019069892	Q00055|GPD1_YEAST
XP_020063345	Q00711|SDHA_YEAST
XP_020063637	Q01217|ARG56_YEAST
XP_020065610	Q01519|COX12_YEAST
XP_020065869	Q02046|MTD1_YEAST
XP_020235713	Q02207|FOX2_YEAST
XP_020238698	Q02971|CADH7_ARATH
XP_020239956	Q02972|CADH8_ARATH
XP_020683921	Q03529|SCS7_YEAST
XP_020695743	Q03558|OYE2_YEAST
XP_024730480	Q03677|MTND_YEAST
XP_024736907	Q04120|TSA2_YEAST
XP_024743632	Q04212|ARA2_YEAST
XP_025336248	Q04458|HFD1_YEAST
XP_025343925	Q04894|ADH6_YEAST
XP_025462723	Q05016|YM71_YEAST
XP_025463236	Q05431|APX1_ARATH
XP_025466493	Q05758|ILV5_ARATH
XP_025468219	Q06063|DUS4_YEAST
XP_025523433	Q06327|LOX1_ARATH
XP_025526300	Q06494|PLR1_YEAST
XP_025528355	Q06588|ACCO4_ARATH
XP_025532223	Q071N0|SALR_PAPSO
XP_025537406	Q07356|PDS_ARATH
XP_025541326	Q07500|NDH2_YEAST
XP_025544647	Q07527|TRM3_YEAST
XP_025560438	Q07540|FRDA_YEAST
XP_025568781	Q07786|DHSO2_YEAST
XP_025575975	Q07923|LOT6_YEAST
XP_025594771	Q07993|XYL2_YEAST
XP_025621890	Q08822|ETFD_YEAST
XP_025633791	Q08891|FACR2_ARATH
XP_025633792	Q08905|FRE3_YEAST
XP_025648765	Q08908|FRE5_YEAST
XP_025655245	Q08985|SAM4_YEAST
XP_025655249	Q0V7W6|ADHL5_ARATH
XP_025680917	Q0WM29|MMSA_ARATH
XP_025797325	Q0WNZ5|METE3_ARATH
XP_025803648	Q0WPW4|ACCO5_ARATH
XP_025808731	Q0WRB0|FACR5_ARATH
XP_025816752	Q0WRJ2|TC10A_ARATH
XP_025881664	Q0WSF1|AL221_ARATH
XP_025881666	Q108P1|TNMT_PAPSO
XP_026605845	Q12068|GRE2_YEAST
XP_027069610	Q12209|FRE8_YEAST
XP_027105467	Q12284|ERV2_YEAST
XP_027111870	Q12333|FRE7_YEAST
XP_027115691	Q12452|ERG27_YEAST
XP_027120899	Q12473|FRE6_YEAST
XP_027156810	Q12525|MHT1_YEAST
XP_027167120	Q12680|GLT1_YEAST
XP_027173704	Q12746|PGA3_YEAST
XP_027175622	Q1EC69|SMO12_ARATH
XP_027191883	Q1G3U6|PCO3_ARATH
XP_027336763	Q1H537|DCVR_ARATH
XP_027338096	Q1JPL4|NDB1_ARATH
XP_027349398	Q1PDH6|LAC16_ARATH
XP_027367904	Q1PEI6|FACR8_ARATH
XP_027484391	Q1PER6|APX2_ARATH
XP_027616116	Q1WIQ6|GAPN_ARATH
XP_027616117	Q24JJ8|GLO3_ARATH
XP_027773193	Q24JN5|P4H5_ARATH
XP_027933539	Q38799|ODPB1_ARATH
XP_027933577	Q38893|ZDS_ARATH
XP_028057458	Q38944|DET2_ARATH
XP_028059209	Q38946|DHE2_ARATH
XP_028059214	Q39034|PER59_ARATH
XP_028067331	Q39085|DIM_ARATH
XP_028082941	Q39101|FRI1_ARATH
XP_028125610	Q39103|G3OX1_ARATH
XP_028189568	Q39152|FACR1_ARATH
XP_028214034	Q39161|NIR_ARATH
XP_028224488	Q39172|AER_ARATH
XP_028236616	Q39173|P2_ARATH
XP_028240500	Q39208|SC5D1_ARATH
XP_028246602	Q39219|AOX1A_ARATH
XP_028470516	Q39227|SMT2_ARATH
XP_028479496	Q39242|TRXB2_ARATH
XP_028483109	Q39243|TRXB1_ARATH
XP_028485750	Q39249|VDE_ARATH
XP_028492321	Q3EBF7|SLD2_ARATH
XP_028509540	Q3KTM0|FRO7_ARATH
XP_028760918	Q41931|ACCO2_ARATH
XP_028764510	Q42536|PORA_ARATH
XP_028774918	Q42539|PIMT1_ARATH
XP_028784740	Q42547|CATA3_ARATH
XP_028794934	Q42564|APX3_ARATH
XP_028797330	Q42577|NDUS7_ARATH
XP_028966172	Q42578|PER53_ARATH
XP_029124758	Q42580|PER21_ARATH
XP_029758906	Q42592|APXS_ARATH
XP_029758913	Q42593|APXT_ARATH
XP_030441271	Q42599|NDS8A_ARATH
XP_030447553	Q43314|DHE1_ARATH
XP_030449929	Q43387|PER71_ARATH
XP_030475080	Q43727|G6PD1_ARATH
XP_030479792	Q43729|PER57_ARATH
XP_030480384	Q43731|PER50_ARATH
XP_030503542	Q43735|PER27_ARATH
XP_030515706	Q43872|PER64_ARATH
XP_030524365	Q43873|PER73_ARATH
XP_030537260	Q501D8|C79B3_ARATH
XP_030537261	Q56X52|AOX4_ARATH
XP_030537351	Q56Y42|PLR1_ARATH
XP_030547233	Q56YT0|LAC3_ARATH
XP_030547234	Q56YU0|AL2C4_ARATH
XP_030925346	Q5E924|G3PP2_ARATH
XP_030927355	Q5HZ60|MCES2_ARATH
XP_030930393	Q64J17|PIMT2_ARATH
XP_030971586	Q66GP9|NOA1_ARATH
XP_031002088	Q67YU0|CKX5_ARATH
XP_031007323	Q67ZE1|HSDD2_ARATH
XP_031029856	Q6AWU6|HOL3_ARATH
XP_031032102	Q6ID18|LAC10_ARATH
XP_031034805	Q6NKX1|PROD2_ARATH
XP_031041122	Q6NMK1|GXM1_ARATH
XP_031050556	Q6NQ66|GGLO2_ARATH
XP_031050557	Q6NQE2|FQRL1_ARATH
XP_031050558	Q6TBX7|LUT1_ARATH
XP_031052646	Q6WUC1|6OMT_PAPSO
XP_031061475	Q70DU8|AL3H1_ARATH
XP_031068408	Q70E96|AL3F1_ARATH
XP_031068409	Q7G191|ALDO4_ARATH
XP_031068410	Q7G192|ALDO2_ARATH
XP_031079062	Q7G193|ALDO1_ARATH
XP_031089284	Q7G959|PRX2A_ARATH
XP_031089357	Q7G9P4|ALDO3_ARATH
XP_031103399	Q7XB08|CNMT_PAPSO
XP_031126423	Q7XB10|4OMT2_PAPSO
XP_031128603	Q7XB11|4OMT1_PAPSO
XP_031257155	Q7XJM2|CCD7_ARATH
XP_031257158	Q7XZP5|APX5_ARATH
XP_031257159	Q84J37|LAC15_ARATH
XP_031257193	Q84JL2|ODBA2_ARATH
XP_031257194	Q84JT6|MSRB9_ARATH
XP_031257196	Q84VY3|STAD6_ARATH
XP_031268262	Q8GS60|HCAR_ARATH
XP_031372814	Q8GUQ8|XDH1_ARATH
XP_031398591	Q8GWA1|NDA1_ARATH
XP_031399271	Q8GWF4|MSRB6_ARATH
XP_031486778	Q8GXB7|TRMB_ARATH
XP_031495274	Q8GXE2|MTND2_ARATH
XP_031496501	Q8GXR9|NDC1_ARATH
XP_031498140	Q8GXT7|P4H12_ARATH
XP_031577568	Q8GXX0|ERV1_ARATH
pdb|1PVD|B	Q8GY31|CDC25_ARATH
pdb|1PYD|B	Q8GY89|SRX_ARATH
pdb|2VJY|D	Q8GY91|APX6_ARATH
pdb|2VK1|D	Q8GYB8|OPR2_ARATH
pdb|2VK8|D	Q8H185|MTND4_ARATH
pdb|2W93|D	Q8H191|PAO4_ARATH
pdb|5TMA|B	Q8H1E2|MDHNP_ARATH
sp|Q92345	Q8H1H9|AMO_ARATH
sp|Q9P7P6	Q8H1S0|MIOX4_ARATH
AFB79726	Q8H1Y0|ODPA2_ARATH
AGB81269	Q8L743|G6PD3_ARATH
AIJ10414	Q8L799|MIOX1_ARATH
ALA77266	Q8L7K9|MAO2_ARATH
ANA38148	Q8L7W5|SMO11_ARATH
APG44545	Q8L910|GPX4_ARATH
API78255	Q8L970|P4H7_ARATH
APT17651	Q8L9C4|KCR1_ARATH
AQZ82711	Q8LAH7|OPR1_ARATH
ARD28206	Q8LAN3|P4H4_ARATH
ARD75675	Q8LAX0|HMT3_ARATH
ARF53420	Q8LB01|DAPB2_ARATH
ARG16270	Q8LB02|SDHB2_ARATH
ARJ26283	Q8LBU2|GPX8_ARATH
ARJ35752	Q8LBZ7|SDHB1_ARATH
ARR84651	Q8LCU7|MECR_ARATH
ARR84902	Q8LDU4|RCCR_ARATH
ART20107	Q8LE52|DHAR3_ARATH
ASD69694	Q8LEA2|G2OX1_ARATH
ASI83441	Q8LEB2|ADHL6_ARATH
ASJ20114	Q8LEE7|AOX3_ARATH
ASK79703	Q8LEU3|NOL_ARATH
ASL65097	Q8LFC0|IDH1_ARATH
ASP95927	Q8LG77|IDH6_ARATH
ASV56331	Q8LGJ5|PCO2_ARATH
ATA27773	Q8LPJ5|ICDHP_ARATH
ATD30058	Q8RUD6|HARC1_ARATH
ATG79792	Q8RWS6|FRO6_ARATH
ATG91365	Q8S528|AL2B7_ARATH
ATH61697	Q8S9J1|PPOCM_ARATH
ATQ42540	Q8VWZ8|SMO22_ARATH
ATQ51006	Q8VY13|FRO8_ARATH
ATQ60661	Q8VY26|CCD8_ARATH
ATU71835	Q8VY86|MSRB7_ARATH
ATY64679	Q8VYH2|ERG16_ARATH
ATZ06480	Q8VYI1|SBH1_ARATH
ATZ09132	Q8VZ49|ADHL4_ARATH
AUA15444	Q8VZ59|YUC6_ARATH
AUB85094	Q8VZA1|LAC11_ARATH
AUC47726	Q8VZC3|AL121_ARATH
AUJ52832	Q8VZJ7|P4H9_ARATH
AUM25507	Q8VZQ0|NRX3_ARATH
AUN30811	Q8W033|AL3I1_ARATH
AUX86821	Q8W108|MTND3_ARATH
AUX89918	Q8W110|FRO4_ARATH
AUY32568	Q8W493|FNRL2_ARATH
AVF09314	Q8W4J3|QSOX1_ARATH
AVH46209	Q93V93|PER44_ARATH
AVP36295	Q93W54|ICMTB_ARATH
AVU05758	Q93WJ8|MDAR2_ARATH
AVX07283	Q93Y23|GSOX4_ARATH
AWD32146	Q93Z70|ARGC_ARATH
AWG28380	Q93Z96|HEM62_ARATH
AWI00635	Q93ZA0|NYC1_ARATH
AWI43374	Q93ZA3|BBE13_ARATH
AWT41129	Q93ZB2|KO1_ARATH
AWT56649	Q93ZB9|FACR3_ARATH
BAQ40222	Q944B6|TYRA1_ARATH
BAZ91636	Q945K7|IDH5_ARATH
BBD10297	Q949M8|3HID3_ARATH
CKI38942	Q949P1|ABAH1_ARATH
GAD08816	Q949Q0|GPDA2_ARATH
GAQ86799	Q949U1|C79F1_ARATH
GAW68023	Q949U7|PRX2E_ARATH
GAX53327	Q949X0|ADS3_ARATH
GBD51471	Q949Y3|PPA26_ARATH
GBE73329	Q94AX4|DLD_ARATH
GBF54266	Q94AY1|NADB_ARATH
GBF62248	Q94B35|ISPH_ARATH
GBF62293	Q94B78|GCSP1_ARATH
GBO80471	Q94BP3|FAO4B_ARATH
KDE19620	Q94BV7|NDB2_ARATH
KEZ43598	Q94F87|CMT2_ARATH
KMV06669	Q94F88|CMT3_ARATH
OQJ85713	Q94IA6|C90D1_ARATH
OQW76374	Q94JS4|SMT3B_ARATH
OQX40333	Q94JW0|DOHH_ARATH
ORA28845	Q94K43|GSOX2_ARATH
ORE20472	Q95748|NDUS3_ARATH
ORI02047	Q96291|BAS1A_ARATH
ORN91080	Q96323|LDOX_ARATH
ORN99958	Q96329|ACOX4_ARATH
ORO15291	Q96330|FLS1_ARATH
ORW91700	Q96509|PER55_ARATH
ORX59033	Q96510|PER35_ARATH
ORY06846	Q96511|PER69_ARATH
ORY06847	Q96512|PER9_ARATH
ORY06848	Q96518|PER16_ARATH
ORY06850	Q96519|PER11_ARATH
ORY06851	Q96520|PER12_ARATH
ORY06852	Q96522|PER45_ARATH
ORY06854	Q96528|CATA1_ARATH
ORY06857	Q96533|ADHX_ARATH
ORY06860	Q99190|TECR_YEAST
ORY06862	Q9AR07|JMT_ARATH
ORY06867	Q9AST3|SBH2_ARATH
ORY12492	Q9C5C8|MSRB2_ARATH
ORY60909	Q9C5D7|CAMT3_ARATH
ORZ03511	Q9C5R8|BAS1B_ARATH
OSD07338	Q9C5U8|HIS8_ARATH
OSO95007	Q9C5Y2|KAO2_ARATH
OSX97017	Q9C614|GGLO1_ARATH
OSX98649	Q9C6B9|PEAM3_ARATH
OSY10009	Q9C6I4|G2OX7_ARATH
OSY13727	Q9C6Z1|NCED5_ARATH
OSY48381	Q9C6Z3|ODPB2_ARATH
OTA03421	Q9C788|C70B1_ARATH
OTA03540	Q9C7Z1|G2OX4_ARATH
OTK91390	Q9C826|ABA2_ARATH
OTL00107	Q9C899|F6H2_ARATH
OTL18213	Q9C8L4|ETHE1_ARATH
OTL23153	Q9C8M2|MSRB1_ARATH
OTS00640	Q9C971|G3OX4_ARATH
OTS35680	Q9C991|3HID2_ARATH
OTS52364	Q9C9L4|HMOX3_ARATH
OTT36958	Q9C9W3|CAMT1_ARATH
OTT42551	Q9C9W5|HPR1_ARATH
OTT91632	Q9CA67|CHLP_ARATH
OTU26722	Q9CA83|MAOP4_ARATH
OTU34824	Q9CA90|HPR2_ARATH
OTU38443	Q9CAB7|PXG4_ARATH
OTU44793	Q9CAB8|PXG5_ARATH
OTU52961	Q9CAD6|C86A7_ARATH
OTU69348	Q9CAG3|LOX6_ARATH
OTW30350	Q9CAH5|POED1_ARATH
OUI78928	Q9CAI3|CADH1_ARATH
OUI80565	Q9FFQ4|FLS5_ARATH
OUI84685	Q9FFQ5|FLS3_ARATH
OUI89909	Q9FFR3|6PGD3_ARATH
OUI94159	Q9FG34|PER54_ARATH
OUI95883	Q9FG59|DHAR4_ARATH
OUI96261	Q9FGC7|ZEP_ARATH
OUI97332	Q9FGI6|NDUS1_ARATH
OUI98019	Q9FH04|ADHL7_ARATH
OUI99133	Q9FH76|ABAH3_ARATH
OUJ01893	Q9FJ95|DHSO_ARATH
OUJ04282	Q9FJD5|LAC17_ARATH
OUJ06956	Q9FJI5|G6PD6_ARATH
OUJ09141	Q9FJP9|SDHB3_ARATH
OUJ12618	Q9FJR1|PER65_ARATH
OUJ14902	Q9FJU0|MDHC3_ARATH
OUJ16279	Q9FJU4|MIOX5_ARATH
OVL12215	Q9FJZ9|PER72_ARATH
OVL20374	Q9FK25|OMT1_ARATH
OVZ54029	Q9FK60|SODC3_ARATH
OWK38221	Q9FKA4|PER62_ARATH
OWK38371	Q9FKF7|MSRA1_ARATH
OWP05492	Q9FKW6|FNRL1_ARATH
OWQ37125	Q9FL16|PER63_ARATH
OWT60990	Q9FLB5|LAC12_ARATH
OWU45705	Q9FLC0|PER52_ARATH
OWY44097	Q9FLC8|C79A2_ARATH
OWY52895	Q9FLN9|PXG2_ARATH
OWZ03802	Q9FLV5|PER61_ARATH
OWZ33153	Q9FLW2|FRO5_ARATH
OXC59028	Q9FM01|UGDH4_ARATH
OXG13812	Q9FM82|GGLO4_ARATH
OXH24877	Q9FM84|GGLO7_ARATH
OXL90061	Q9FMI7|PER70_ARATH
OXM76989	Q9FMR0|PER60_ARATH
OYP73799	Q9FMT1|LEU31_ARATH
OZI16901	Q9FMV7|C94B1_ARATH
OZI74806	Q9FMW9|ICMTA_ARATH
OZT30349	Q9FMX0|SODF3_ARATH
PAK69119	Q9FNA2|PAO1_ARATH
PAL08216	Q9FNN5|NDUV1_ARATH
PAV03795	Q9FNX8|LOX4_ARATH
PAV17344	Q9FR44|PEAM1_ARATH
PAX00451	Q9FRL8|DHAR2_ARATH
PAY01078	Q9FUJ1|CKX7_ARATH
PBI73824	Q9FUJ2|CKX4_ARATH
PBK74648	Q9FUJ3|CKX2_ARATH
PBK97898	Q9FUP0|OPR3_ARATH
PCC83750	Q9FUY7|C79F2_ARATH
PCD18588	Q9FVQ0|YUC10_ARATH
PCD68892	Q9FVQ6|PILR1_ARATH
PCE59725	Q9FWA3|6PGD2_ARATH
PCE61028	Q9FWR4|DHAR1_ARATH
PCF35072	Q9FX01|HSDD1_ARATH
PCF43968	Q9FX54|G3PC2_ARATH
PCF60821	Q9FX83|NDS8B_ARATH
PCF66184	Q9FX85|PER10_ARATH
PCF70311	Q9FY79|LAC14_ARATH
PCF72494	Q9FY99|G6PD2_ARATH
PCF73023	Q9FYC2|PAO_ARATH
PCF85277	Q9FYG4|GLOX1_ARATH
PCH40281	Q9FZ21|G2OX6_ARATH
PCK78677	Q9FZE1|UGDH1_ARATH
PCK86589	Q9LDA4|PER38_ARATH
PCM41318	Q9LDN9|PER37_ARATH
PCQ20124	Q9LDU6|ST7R_ARATH
PDS43825	Q9LDY2|ODBB2_ARATH
PDS51257	Q9LE15|PER4_ARATH
PDS64216	Q9LE33|HPR3_ARATH
PDS73930	Q9LE86|S8H_ARATH
PDS76221	Q9LES4|L2HDH_ARATH
PDS99807	Q9LF04|STAD1_ARATH
PDT11062	Q9LF05|STAD3_ARATH
PDT34869	Q9LF33|UGDH3_ARATH
PDV87463	Q9LFA3|MDAR1_ARATH
PEE78010	Q9LFD1|LAC9_ARATH
PEN27500	Q9LFD2|LAC8_ARATH
PES37278	Q9LFM5|YUC4_ARATH
PEU60061	Q9LHA7|PER31_ARATH
PFO15401	Q9LHB9|PER32_ARATH
PGG99480	Q9LHH7|FOLD2_ARATH
PGH04596	Q9LHN8|F6H1_ARATH
PGH18111	Q9LHQ7|MCES1_ARATH
PGH18889	Q9LIA8|UGDH2_ARATH
PGH30309	Q9LJH5|GLO4_ARATH
PGH36894	Q9LJK2|ABAH4_ARATH
PGN66553	Q9LK23|G6PD5_ARATH
PGR12072	Q9LK88|NQR_ARATH
PGR95595	Q9LK94|MDAR4_ARATH
PGT51873	Q9LKA3|MDHM2_ARATH
PGZ78640	Q9LKC0|YUC5_ARATH
PHH53737	Q9LM02|SMT1_ARATH
PHI35612	Q9LMI7|ACO32_ARATH
PHI96682	Q9LMM1|C86A4_ARATH
PHT35991	Q9LMM2|FRO1_ARATH
PHT46915	Q9LMR3|TYRA2_ARATH
PHT62923	Q9LMS3|LAC1_ARATH
PHT70513	Q9LMU0|FCL2_ARATH
PHT89954	Q9LN20|P4H3_ARATH
PHU05066	Q9LNJ4|C70A2_ARATH
PHU16217	Q9LNL0|PER8_ARATH
PHU26284	Q9LNR3|LOX3_ARATH
PHY07009	Q9LPL3|YUC11_ARATH
PHY08023	Q9LPL5|ODBA1_ARATH
PHY94915	Q9LPW0|G3PA2_ARATH
PIA95284	Q9LQ04|RMLCD_ARATH
PIG79216	Q9LQ32|GXM3_ARATH
PIG81943	Q9LQC0|HMOX4_ARATH
PIG85384	Q9LR75|HEM61_ARATH
PIG88942	Q9LRM7|NCED6_ARATH
PIG90261	Q9LRR7|NCED3_ARATH
PIH09595	Q9LRR9|GLO1_ARATH
PIH12419	Q9LRS0|GLO2_ARATH
PIH39494	Q9LSD0|RIR2C_ARATH
PIJ44961	Q9LSP0|PER29_ARATH
PIL17150	Q9LSQ5|FQR1_ARATH
PIL79634	Q9LSV0|GLYR1_ARATH
PIU54081	Q9LSY7|PER30_ARATH
PJD92511	Q9LT69|SERA3_ARATH
PJG43847	Q9LT91|PER66_ARATH
PJG66709	Q9LTB2|MMT1_ARATH
PJG71383	Q9LTG0|BCH2_ARATH
PJM91534	Q9LTS3|CKX3_ARATH
PJY96207	Q9LTV6|DECR2_ARATH
PKA62703	Q9LTX3|PPOX1_ARATH
PKA67100	Q9LU64|SODF2_ARATH
PKA67102	Q9LU86|PRXQ_ARATH
PKC01296	Q9LUW0|LOX5_ARATH
PKC58339	Q9LUX9|FQRL3_ARATH
PKD42113	Q9LV03|GLUT1_ARATH
PKD84149	Q9LVI9|DPYD_ARATH
PKE44702	Q9LVL1|PER68_ARATH
PKE56688	Q9LVL2|PER67_ARATH
PKE62085	Q9LW27|C71BF_ARATH
PKE68904	Q9LW56|FAO3_ARATH
PKF15382	Q9LXG3|PER56_ARATH
PKF32573	Q9LXG9|PCO1_ARATH
PKF37178	Q9LXN3|FACR4_ARATH
PKF38534	Q9LXT4|PCO5_ARATH
PKF41614	Q9LY14|MSRA3_ARATH
PKF44073	Q9LY15|MSRA2_ARATH
PKH32799	Q9LY71|CKX6_ARATH
PKI03971	Q9LYB4|GPX5_ARATH
PKI10518	Q9LYD8|GGLO3_ARATH
PKI13757	Q9LYG3|MAOP2_ARATH
PKK64446	Q9LYK8|SODM2_ARATH
PKS02304	Q9LYN2|FRI3_ARATH
PKT73456	Q9LYQ2|LAC13_ARATH
PKY30053	Q9LYT1|PAO3_ARATH
PKY49162	Q9LZ66|SIR_ARATH
PKZ24401	Q9M066|C90C1_ARATH
PLA24451	Q9M0S8|DNMT2_ARATH
PLN74908	Q9M0V6|FNRR1_ARATH
PLN80019	Q9M0Z5|MSRB4_ARATH
PLU46343	Q9M0Z6|MSRB3_ARATH
PLU50179	Q9M1W4|HMT2_ARATH
PMB64052	Q9M2U2|TECR_ARATH
PMB65557	Q9M591|CRD1_ARATH
PMB70276	Q9M5K2|DLDH2_ARATH
PMC20535	Q9M5K3|DLDH1_ARATH
PMC68441	Q9M7T0|PRX2F_ARATH
PMD14649	Q9M879|STAD5_ARATH
PMD15135	Q9M880|STAD4_ARATH
PMD28658	Q9M881|STAD2_ARATH
PMD32031	Q9M883|SC5D2_ARATH
PMD36895	Q9M9F5|NCED9_ARATH
PMP42650	Q9M9Q9|PER5_ARATH
PNB65450	Q9MBA1|CAO_ARATH
PNC60383	Q9S756|FRI4_ARATH
PNG29414	Q9S785|GPDH2_ARATH
PNG32078	Q9S795|BADH1_ARATH
PNH03431	Q9S7A0|DHE3_ARATH
PNH15430	Q9S7E4|FDH_ARATH
PNH24244	Q9S818|FL3H_ARATH
PNM81987	Q9S850|SUOX_ARATH
PNM93928	Q9S9N9|CCR1_ARATH
PNN30033	Q9S9P8|FNRR2_ARATH
PNN48525	Q9SA14|LEU33_ARATH
PNN63545	Q9SA18|AKH1_ARATH
PNN89657	Q9SA34|IMDH2_ARATH
PNQ89673	Q9SAA9|CP511_ARATH
PNX76676	Q9SAH5|PLMT_ARATH
PNX83835	Q9SAH9|CCR2_ARATH
PNX97736	Q9SAJ6|G3PP1_ARATH
PNY15372	Q9SAK4|SSDH_ARATH
PNY16906	Q9SAV3|ODBB1_ARATH
PNY26925	Q9SB48|NCPR1_ARATH
PNY29764	Q9SB81|PER42_ARATH
PNY29765	Q9SCX8|PPA17_ARATH
PNY97765	Q9SCX9|GPDA1_ARATH
PNZ08091	Q9SD46|PER36_ARATH
PNZ11609	Q9SD85|F3PH_ARATH
PNZ14546	Q9SDL7|HMT1_ARATH
PNZ21672	Q9SE60|MTHR1_ARATH
PNZ29112	Q9SEV0|BAN_ARATH
PNZ30042	Q9SH69|6PGD1_ARATH
PNZ31849	Q9SI16|PER15_ARATH
PNZ36924	Q9SI17|PER14_ARATH
PNZ37524	Q9SI62|POED2_ARATH
PNZ39778	Q9SIE0|ALKB2_ARATH
PNZ43828	Q9SIU0|MAO1_ARATH
PNZ44989	Q9SIY8|LAC5_ARATH
PNZ51017	Q9SJ10|CADH3_ARATH
PNZ51318	Q9SJ20|RIR1_ARATH
PNZ53473	Q9SJ25|CADH2_ARATH
PNZ57591	Q9SJ89|FTRC_ARATH
PNZ57943	Q9SJA7|SOX_ARATH
PNZ61620	Q9SJI9|PCO4_ARATH
PNZ66881	Q9SJX1|HEM13_ARATH
PNZ69519	Q9SJZ2|PER17_ARATH
PNZ70493	Q9SK52|PER18_ARATH
PNZ75507	Q9SK86|ADHL1_ARATH
PNZ81970	Q9SK87|ADHL2_ARATH
PNZ85311	Q9SKT7|NDB4_ARATH
PNZ87750	Q9SL43|MSRA5_ARATH
PNZ99653	Q9SLA8|FABI_ARATH
POA02883	Q9SLH7|PER20_ARATH
POA04920	Q9SLK0|ICDHX_ARATH
POA07179	Q9SM02|ERG14_ARATH
POA09442	Q9SMP5|C94B3_ARATH
POF46617	Q9SMU8|PER34_ARATH
PON06826	Q9SMZ4|AASS_ARATH
POR35139	Q9SN86|MDHP_ARATH
POR36898	Q9SP06|C80B3_PAPSO
POR36905	Q9SQ67|COR14_PAPSO
POS63574	Q9SQ68|COR13_PAPSO
POS71094	Q9SQ69|COR12_PAPSO
POX48435	Q9SQ70|COR11_PAPSO
POZ96652	Q9SQT8|DHQSD_ARATH
PPB85876	Q9SR40|LAC7_ARATH
PPC02453	Q9SR43|PFBS_ARATH
PPC08197	Q9SR59|MDAR3_ARATH
PPC48793	Q9SRL5|FRI2_ARATH
PPC57413	Q9SRV5|METE2_ARATH
PPD50691	Q9SRZ4|PRX2C_ARATH
PPJ73426	Q9SRZ6|ICDHC_ARATH
PPJ75694	Q9SS04|GSOX1_ARATH
PPK17637	Q9SS48|SDP6_ARATH
PPS60305	Q9SS67|PER28_ARATH
PQB22802	Q9STS1|BADH2_ARATH
PQE04395	Q9STX2|VEP1_ARATH
PQE13311	Q9STY4|RIBRX_ARATH
PQE14518	Q9SU56|GLDH_ARATH
PQE32456	Q9SU63|AL2B4_ARATH
PQI64139	Q9SUC0|3HIDH_ARATH
PQL84842	Q9SUC5|FAH2_ARATH
PQM73474	Q9SUM3|NCPR2_ARATH
PRC73893	Q9SUT2|PER39_ARATH
PRN45086	Q9SVP6|PILR2_ARATH
PRW05803	Q9SVQ1|YUC2_ARATH
PSC78330	Q9SVS8|G3OX3_ARATH
PSD36378	Q9SVU0|YUC8_ARATH
PSD73117	Q9SW18|CHLM_ARATH
PSE12265	Q9SWG0|IVD_ARATH
PSE16304	Q9SXE1|GSOX3_ARATH
PSE85411	Q9SY33|PER7_ARATH
PSE93150	Q9SYG7|AL7B4_ARATH
PSH10176	Q9SZ42|FAD4_ARATH
PSJ38956	Q9SZ46|C82C4_ARATH
PSM83495	Q9SZ54|GPX7_ARATH
PSN62756	Q9SZB9|PER47_ARATH
PSN70999	Q9SZE1|3HID1_ARATH
PSR95047	Q9SZE7|PER51_ARATH
PSS09827	Q9SZH2|PER43_ARATH
PSS10117	Q9SZR0|CHMO_ARATH
PSS34700	Q9SZT0|P4H11_ARATH
PTB77177	Q9SZY8|YUC1_ARATH
PTB79934	Q9SZZ8|BCH1_ARATH
PTD01928	Q9T003|ASMT_ARATH
PTD02684	Q9T0F7|GXM2_ARATH
PTD06264	Q9T0I1|DNMT3_ARATH
PTD30739	Q9T0P4|GLTB2_ARATH
PTE31495	Q9XEX2|PRX2B_ARATH
PTE33029	Q9XFR9|G2OX2_ARATH
PTE57698	Q9XFS9|DXR_ARATH
PTE69556	Q9XGZ0|MAOP3_ARATH
PTE71910	Q9ZNT1|NB5R1_ARATH
PTE79159	Q9ZNZ7|GLTB1_ARATH
PTE82446	Q9ZP05|MDHX2_ARATH
PTE92967	Q9ZP06|MDHM1_ARATH
PTF13669	Q9ZPH4|DES1L_ARATH
PTF18476	Q9ZPI5|MFP2_ARATH
PTF28741	Q9ZPI6|AIM1_ARATH
PTF31045	Q9ZPX5|SDHA2_ARATH
PTF35820	Q9ZPY1|PPOX2_ARATH
PTF44360	Q9ZPY2|LAC6_ARATH
PTF46123	Q9ZQP2|ACO12_ARATH
PTF66866	Q9ZR07|FRDA_ARATH
PTG00445	Q9ZRA2|HGD_ARATH
PTG16259	Q9ZRP7|SLD1_ARATH
PTG19732	Q9ZS91|MSRB5_ARATH
PTG33525	Q9ZSK1|GTOMC_ARATH
PTG42034	Q9ZT84|G3OX2_ARATH
PTG47561	Q9ZU40|QSOX2_ARATH
PTG48436	Q9ZUN4|ACCO1_ARATH
PTG52000	Q9ZUX1|C94C1_ARATH
PTG52414	Q9ZV04|PER24_ARATH
PTG55306	Q9ZV28|C7104_ARATH
PTG60293	Q9ZV29|C7103_ARATH
PTG64952	Q9ZVF6|PAHX_ARATH
PTG68165	Q9ZW22|SMO21_ARATH
PTG72360	Q9ZW86|P4H1_ARATH
PTG81672	Q9ZWB9|FAO1_ARATH
PTG84543	A0A1C9U5X5|RNMT_PAPSO
PTG91850	A3KPF2|ANM14_ARATH
PTG96284	A6ZPQ2|NAGS_YEAS7
PTH26569	A6ZQJ2|GLG2_YEAS7
PTH39827	A6ZRD1|TMT1_YEAS7
PTH46096	A6ZRW6|MLS1_YEAS7
PTH50110	A6ZRW7|DMA2_YEAS7
PTH59471	A6ZSP9|LAG1_YEAS7
PTH61784	A6ZW78|GPI3_YEAS7
PTH66621	A6ZZV7|LAC1_YEAS7
PTH74310	A7A018|GLG1_YEAS7
PTH77553	A7A179|ATG26_YEAS7
PTH92581	A8MR93|ALG12_ARATH
PTH94617	B3DN87|ZDH12_ARATH
PTH97813	B3H754|APD3_ARATH
PTI00157	B3LKQ3|GPI3_YEAS1
PTI09300	B3LLV5|ARGJ_YEAS1
PTI16213	B3LQ40|NAGS_YEAS1
PTI18676	B5X4Z4|NAGS2_ARATH
PTI29127	B9DFV2|PQT3L_ARATH
PTI33408	C8ZER4|ARGJ_YEAS8
PTI42743	D2WL32|GLGB3_ARATH
PTI46351	E0X9N4|C3H69_ARATH
PTI47411	E5KGE0|BRIZ1_ARATH
PTI52241	E9P8D2|MPR1_YEASX
PTI56478	F4HPP7|UBC39_ARATH
PTI57954	F4HRI2|HEI10_ARATH
PTI58083	F4IAG2|SSY3_ARATH
PTI64755	F4IDI6|BRG2_ARATH
PTI66665	F4IDU4|MBOA1_ARATH
PTI69398	F4IF99|LPXB_ARATH
PTI72675	F4ISV9|APD4_ARATH
PTI77660	F4IW47|TKTC2_ARATH
PTI78022	F4JKK0|SUD1_ARATH
PTI79629	F4JLK2|SPSA4_ARATH
PTI83962	F4JP52|PQT3_ARATH
PTI87928	F4JSV3|EDA40_ARATH
PTI90510	F4JUY5|GAMT1_ARATH
PTJ19347	F4JWT7|TRDMT_ARATH
PTJ19381	F4K5W8|SUS5_ARATH
PTJ22636	F4KCC2|PRT6_ARATH
PTJ34931	F4KED2|GOLSA_ARATH
PTJ48881	I3PLR4|AT1_PAPSO
PTJ61383	I6WHP7|CMT_YEASX
PTJ62533	O04046|GGPP2_ARATH
PTJ68938	O22043|GGPP6_ARATH
PTJ72446	O22145|OSGP2_ARATH
PTJ81755	O22193|PUB4_ARATH
PTJ82378	O22197|RHC1A_ARATH
PTJ85630	O22255|ATL64_ARATH
PTJ88533	O22283|RHC2A_ARATH
PTJ92893	O22693|GOLS4_ARATH
PTJ97461	O22718|ACLA2_ARATH
PTJ98970	O22755|ATL44_ARATH
PTK01703	O22775|XXT2_ARATH
PTK05877	O22785|PR19B_ARATH
PTK06755	O22820|U74F1_ARATH
PTK15537	O22893|GOLS1_ARATH
PTK28348	O22975|LPAAT_ARATH
PTK29740	O23225|PUB5_ARATH
PTK32887	O23239|UBC17_ARATH
PTK35910	O23254|GLYC4_ARATH
PTK44017	O23372|ATXR3_ARATH
PTK45714	O23401|U84A3_ARATH
PTK54917	O23402|U84A4_ARATH
PTK60145	O23617|TPS5_ARATH
PTK68569	O23647|GLGB1_ARATH
PTK91838	O48676|U74B1_ARATH
PTK96988	O48700|PUB6_ARATH
PTK98537	O48780|KCS11_ARATH
PTL00518	O48946|CESA1_ARATH
PTL01683	O48947|CESA2_ARATH
PTL06403	O49500|MBR2_ARATH
PTL12581	O49691|ATL29_ARATH
PTL15787	O50039|OTC_ARATH
PTL17788	O64425|RMA1_ARATH
PTL19888	O64761|PIGC_ARATH
PTU84783	O64762|ATL38_ARATH
PTU87681	O64763|ATL9_ARATH
PTV43508	O64792|PIGP_ARATH
PTV47194	O64811|SCP9_ARATH
PTV50935	O65396|GCST_ARATH
PUB65900	O65583|UKL4_ARATH
PUU96958	O65677|KCS17_ARATH
PVG74834	O80437|GPAT6_ARATH
PVH69456	O80438|MAK3_ARATH
PVH71380	O80467|SDT_ARATH
PVH75401	O80505|ALG8_ARATH
PVH84050	O80518|GOLS3_ARATH
PVH88557	O80526|ACLA3_ARATH
PVH89008	O80685|ZDHC4_ARATH
PVH93205	O80738|TPS10_ARATH
PVI07009	O80742|PUB19_ARATH
PWA43184	O80803|XTH17_ARATH
PWA50152	O80927|ATL33_ARATH
PWA55599	O80996|BRIZ2_ARATH
PWA56235	O81498|U72E3_ARATH
PWA56236	O81769|DPH5_ARATH
PWA56237	O81770|MGDG1_ARATH
PWA56238	O81851|BOI_ARATH
PWA76437	O81902|PUB8_ARATH
PWB16445	O82239|RFI2_ARATH
PWB31821	O82244|ALG3_ARATH
PWI51508	O82353|ATL67_ARATH
PWQ93824	O82357|PANB1_ARATH
PWU71076	O82381|U71C1_ARATH
PWW71749	O82383|U71D1_ARATH
PWZ08823	O82486|MTA70_ARATH
PWZ09677	O82730|MGDG2_ARATH
PWZ13449	P00498|HIS1_YEAST
PWZ77178	P00890|CISY1_YEAST
PWZ77266	P04046|PUR1_YEAST
PWZ97395	P04161|PUR3_YEAST
PXA21546	P05150|OTC_YEAST
PXY03504	P06104|UBC2_YEAST
PXY12373	P06208|LEU1_YEAST
PXZ01808	P06700|SIR2_YEAST
PYB98684	P06738|PHSG_YEAST
PYC11430	P07259|PYR1_YEAST
PYC31005	P07285|TRPD_YEAST
PYD47333	P07342|ILVB_YEAST
PYD47502	P07347|ARD1_YEAST
PYD51357	P08004|CHS1_YEAST
PYD52156	P08465|MET2_YEAST
PYD53856	P08524|FPPS_YEAST
PYD54741	P08679|CISY2_YEAST
PYD55467	P09950|HEM1_YEAST
PYD58679	P0C034|ATL10_ARATH
PYD59255	P0C035|ATL60_ARATH
PYD59424	P0C041|ATL53_ARATH
PYD61283	P0C6E7|PUB55_ARATH
PYD62756	P0C7R2|LI2P2_ARATH
PYD64762	P0C8K8|ARI6_ARATH
PYD66081	P0CH01|AT21A_ARATH
PYD67421	P0CH02|AT21B_ARATH
PYD69136	P0CH03|AT21C_ARATH
PYD71133	P10659|METK1_YEAST
PYD71580	P10862|RAD18_YEAST
PYD75439	P12695|ODP2_YEAST
PYD76066	P12868|PEP5_YEAST
PYD77174	P13114|CHSY_ARATH
PYD77912	P13298|PYRE_YEAST
PYD80679	P14020|DPM1_YEAST
PYD82645	P14180|CHS2_YEAST
PYH93278	P14682|UBC3_YEAST
PYH97900	P14743|NMT_YEAST
PYH98106	P15019|TAL1_YEAST
PYI03249	P15565|TRM1_YEAST
PYI10181	P15731|UBC4_YEAST
PYI10779	P15732|UBC5_YEAST
PYI15081	P16639|ATE1_YEAST
PYI17515	P16661|ALG1_YEAST
PYI26480	P17562|METK2_ARATH
PYI34162	P17597|ILVB_ARATH
PZG71452	P18562|UPP_YEAST
PZG81865	P19262|ODO2_YEAST
PZH22596	P19358|METK2_YEAST
PZH56517	P19812|UBR1_YEAST
PZH95798	P20115|CISY4_ARATH
PZI23642	P21734|UBC1_YEAST
PZI26864	P21826|MLS2_YEAST
PZI49425	P23254|TKT1_YEAST
PZJ86791	P23337|GYS1_YEAST
PZJ93380	P23686|METK1_ARATH
PZJ96487	P24806|XTH24_ARATH
PZK05915	P25045|LCB1_YEAST
PZK63784	P25358|ELO2_YEAST
PZL01241	P25582|SPB1_YEAST
PZL07586	P25627|BUD23_YEAST
PZL12607	P25628|ARE1_YEAST
PZL20257	P25865|UBC1_ARATH
PZL45101	P27472|GYS2_YEAST
PZL55870	P27796|THIK_YEAST
PZO47508	P28263|UBC8_YEAST
PZO96593	P29340|UBCX_YEAST
PZP93982	P29465|CHS3_YEAST
RAK47021	P30402|PYRX_YEAST
RAK47958	P30952|MLS1_YEAST
RAK50146	P31166|APT1_ARATH
RAK71672	P31382|PMT2_YEAST
RAK76230	P31755|OCH1_YEAST
RAK76582	P32318|THI4_YEAST
RAK78114	P32469|DPH5_YEAST
RAQ41035	P32523|PRP19_YEAST
RAQ46083	P32643|TMT1_YEAST
RAQ51080	P32775|GLGB_YEAST
RAQ76000	P32784|GPT1_YEAST
RAQ76385	P32785|FMT_YEAST
RAQ80276	P32796|CACP_YEAST
RAR12790	P32828|SLX5_YEAST
RAR16025	P33202|UFD4_YEAST
RAS72886	P33296|UBC6_YEAST
RAS81001	P33315|TKT2_YEAST
RAS90725	P33333|PLSC_YEAST
RBA10390	P33775|PMT1_YEAST
RBA11830	P34218|SAS3_YEAST
RBA15035	P34802|GGPP1_ARATH
RBM09759	P35133|UBC10_ARATH
SCN65921	P36052|NDUF7_YEAST
SCN77331	P36096|TUL1_YEAST
SCO05775	P36113|HEL1_YEAST
SCO75906	P36132|KAE1_YEAST
SCO78625	P36143|GLG1_YEAST
SCO84342	P36148|GPT2_YEAST
SCO91960	P36973|APT2_YEAST
SCV13113	P37291|GLYC_YEAST
SCV17466	P37292|GLYM_YEAST
SCV39134	P38009|PUR92_YEAST
SCV59991	P38122|PANB_YEAST
SHO32233	P38179|ALG3_YEAST
SJM83951	P38205|NCL1_YEAST
SJM87944	P38238|TRM7_YEAST
SJM88895	P38274|HSL7_YEAST
SJM88904	P38278|BMT2_YEAST
SLJ84320	P38295|MCFS2_YEAST
SLM89780	P38340|NTM1_YEAST
SLN02905	P38631|FKS1_YEAST
SMZ51132	P38703|LAG1_YEAST
SNV09005	P38793|TRM5_YEAST
SNV38798	P38823|DMA1_YEAST
SOP82720	P38827|SET1_YEAST
SPL62621	P38961|RRP8_YEAST
SPR87957	P39007|STT3_YEAST
SPV01453	P39010|AKR1_YEAST
SPZ12904	P39525|CEM1_YEAST
SQB17713	P39540|ELO1_YEAST
SQE39674	P39940|RSP5_YEAST
SQE46743	P39979|HPA3_YEAST
SQI81604	P40017|YAT2_YEAST
SQI96329	P40072|SLX8_YEAST
SRC24408	P40318|DOA10_YEAST
SRG02095	P40319|ELO3_YEAST
SRX93186	P40345|PDAT_YEAST
WP_006513671	P40350|ALG5_YEAST
WP_007667269	P40351|ALG8_YEAST
WP_007777003	P40353|ATF1_YEAST
WP_015673253	P40492|FYV10_YEAST
WP_015963535	P40493|BMT5_YEAST
WP_021186334	P40963|SAS2_YEAST
WP_043208164	P40970|LCB2_YEAST
WP_054426832	P40985|HUL4_YEAST
WP_063640676	P40989|FKS2_YEAST
WP_073636499	P40991|NOP2_YEAST
WP_078724798	P41338|THIL_YEAST
WP_078778503	P41819|DIM1_YEAST
WP_078795339	P41833|IME4_YEAST
WP_078900574	P41835|THI6_YEAST
WP_080889625	P42743|UBC15_ARATH
WP_086464814	P42745|UBC2_ARATH
WP_087137605	P42746|UBC3_ARATH
WP_088140452	P42747|UBC14_ARATH
WP_088145942	P42748|UBC4_ARATH
WP_088157385	P42749|UBC5_ARATH
WP_088448023	P42750|UBC6_ARATH
WP_088587556	P42836|PFA3_YEAST
WP_089770646	P42934|PMT6_YEAST
WP_090563535	P43122|QRI7_YEAST
WP_090662365	P43254|COP1_ARATH
WP_092643392	P43577|GNA1_YEAST
WP_092879394	P43619|NADC_YEAST
WP_092916670	P43635|CISY3_YEAST
WP_094812781	P43636|ALG2_YEAST
WP_094856570	P46677|TAF1_YEAST
WP_095073651	P46959|TRM61_YEAST
WP_099097502	P46961|GPI2_YEAST
WP_102071403	P46971|PMT4_YEAST
WP_102073339	P47011|GLG2_YEAST
WP_105239024	P47190|PMT3_YEAST
WP_105560189	P48015|GCST_YEAST
WP_106225148	P48570|HOSC_YEAST
WP_106436814	P49017|COQ5_YEAST
WP_108621000	P49040|SUS1_ARATH
WP_108734747	P49077|PYRB_ARATH
WP_109515922	P49243|FABH_ARATH
WP_109516938	P49435|APT1_YEAST
XP_001243973	P49957|TRM9_YEAST
XP_001263352	P50076|ALG10_YEAST
XP_001385896	P52410|KASC1_ARATH
XP_001387569	P52422|PUR3_ARATH
XP_001387705	P52490|UBC13_YEAST
XP_001536456	P52492|UBC11_YEAST
XP_001542400	P52867|PMT5_YEAST
XP_001835671	P53119|HUL5_YEAST
XP_002173929	P53123|MRM2_YEAST
XP_002174876	P53127|SNT2_YEAST
XP_002175915	P53177|TYW3_YEAST
XP_002305755	P53178|ALG13_YEAST
XP_002317431	P53208|EAT1_YEAST
XP_002322997	P53228|TAL2_YEAST
XP_002439941	P53296|ATF2_YEAST
XP_002455158	P53306|GPI1_YEAST
XP_002465414	P53629|ARE2_YEAST
XP_002514646	P53685|HST1_YEAST
XP_002522545	P53686|HST2_YEAST
XP_002530500	P53687|HST3_YEAST
XP_002545451	P53688|HST4_YEAST
XP_002548064	P53730|ALG12_YEAST
XP_002549529	P53868|ALG9_YEAST
XP_002796162	P53924|DMA2_YEAST
XP_002866069	P53944|MTQ1_YEAST
XP_002870930	P53954|ALG11_YEAST
XP_002986100	P53961|GPI15_YEAST
XP_002989648	P53972|RCM1_YEAST
XP_002999984	P54113|PUR91_YEAST
XP_003002519	P54839|HMCS_YEAST
XP_003005720	P54860|UFD2_YEAST
XP_003176808	P54873|HMCS_ARATH
XP_003177078	P56765|ACCD_ARATH
XP_003558149	P80235|CACM_YEAST
XP_003569007	P93030|RMA2_ARATH
XP_003593244	P93046|XTH31_ARATH
XP_003614223	P93748|SINA1_ARATH
XP_003623318	P93823|ATL1_ARATH
XP_003853362	Q00764|TPS1_YEAST
XP_003867277	Q00917|SUS2_ARATH
XP_003869361	Q02159|UBC7_YEAST
XP_004958794	Q02166|TRPD_ARATH
XP_004961783	Q02648|TRM44_YEAST
XP_004968281	Q02891|MCFS1_YEAST
XP_004984863	Q03280|TOM1_YEAST
XP_006281555	Q03289|PFA5_YEAST
XP_006283364	Q03330|GCN5_YEAST
XP_006286440	Q03503|NAA30_YEAST
XP_006372352	Q03920|MTQ2_YEAST
XP_006398630	Q04081|LCMT1_YEAST
XP_006401505	Q04082|GPI19_YEAST
XP_006449474	Q04178|HPRT_YEAST
XP_006481076	Q04629|SWF1_YEAST
XP_006843656	Q04638|ITT1_YEAST
XP_007207128	Q04751|NAA40_YEAST
XP_007208309	Q04781|LTN1_YEAST
XP_007213938	Q04952|FKS3_YEAST
XP_007214497	Q05580|HEL2_YEAST
XP_008654188	Q05788|PNPH_YEAST
XP_010089789	Q058P4|PUB30_ARATH
XP_010092799	Q05902|ECM38_YEAST
XP_010108431	Q06005|LIPB_YEAST
XP_011071825	Q06287|NEP1_YEAST
XP_011094440	Q06321|ATG26_YEAST
XP_011095042	Q06504|NAT3_YEAST
XP_011096418	Q06508|LOA1_YEAST
XP_011395109	Q06510|TAZ1_YEAST
XP_011395110	Q06551|ERFB_YEAST
XP_012089814	Q06592|HPA2_YEAST
XP_012091739	Q06625|GDE_YEAST
XP_013666722	Q06644|PMT7_YEAST
XP_013707553	Q06651|PIB1_YEAST
XP_013720169	Q07457|BRE1_YEAST
XP_013720170	Q07794|RT109_YEAST
XP_013724073	Q07913|NSE1_YEAST
XP_013732259	Q07938|MTAP_YEAST
XP_014490678	Q07963|UBR2_YEAST
XP_014515994	Q08109|HRD1_YEAST
XP_014517068	Q08282|TYW4_YEAST
XP_014517491	Q08548|ALE1_YEAST
XP_015402704	Q08641|AB140_YEAST
XP_015410108	Q08649|ESA1_YEAST
XP_015411603	Q08650|DGAT2_YEAST
XP_015412012	Q08689|NAT5_YEAST
[truncated: 4,256 more rows]
