# Supplementary material for: Machine learning discovery of missing links that mediate alternative branches to plant alkaloids
Source: Nat Commun. 2022 Mar 16;13:1405. doi: 10.1038/s41467-022-28883-8 (PMC8927377; doi:10.1038/s41467-022-28883-8)
Supplement: Supplementary file 6 — Supplementary Data 4 [file 41467_2022_28883_MOESM6_ESM.xlsx]

## Sheet: PPDC
Positive training sequences	Negative training data	SVM		SVM parameters
AAB82395	NP_001011289	Cross validation F1 score	PROFEAT dimensions	c	gamma
AAC36886	NP_001019722	0.987603	1437	32	0.00195312
ABB39128	NP_001037174
ABD07130	NP_001076440	Random forests		Random forests parameters
ABD68270	NP_001078461	Cross validation F1 score	PROFEAT dimensions	n_estimators	criterion	max_features
ABE40253	NP_001093598	0.950749	1437	50	gini	sqrt
ABQ32794	NP_001096056
ACF02026	NP_001096063
ACL06989	NP_001104211
ACV35939	NP_001153917
ADU43900	NP_001161568
AEH16574	NP_001166414
AEH16575	NP_001167436
AEO49255	NP_001177377
AFO66459	NP_001190861
AFO66460	NP_001190862
AGI16847	NP_001191536
AKE79065	NP_001229815
AKE79066	NP_001229817
AKE79067	NP_001229819
AKE79068	NP_001233845
ANA51887	NP_001233852
AQT03388	NP_001233859
ASO76823	NP_001234136
ASO76824	NP_001257782
BAB61023	NP_001260856
BAU70033	NP_001280217
CAA67899	NP_001286274
CAI09866	NP_001293075
CBE69591	NP_001298595
CCA40086	NP_001299156
CCA40839	NP_001303952
CUA86226	NP_001306328
EEU07999	NP_001310530
EHL23010	NP_001311605
EHL23011	NP_001312016
EIF45313	NP_001312774
EIF45314	NP_001329472
EXI89754	NP_001329473
GAB57939	NP_001329474
KAB2601309	NP_002103
KFB69335	NP_032256
KFB78570	NP_036677
KGQ81291	NP_058712
KGQ81988	NP_194597
KGU18160	NP_495743
KGU21554	NP_495744
KHC27996	NP_610226
KHC28691	NP_724163
KHC44393	NP_724164
KHC54712	NP_724489
KHC59906	NP_744697
KHC64245	NP_776332
KJS07992	NP_925165
KQC44620	NP_943559
KRT68465	NP_998507
KUO54562	NP_999019
OIT06021	TyDC9
PHT89954	WP_000603875
PHU26284	WP_004057450
PSS10117	WP_004060058
PTN18857	WP_004067296
PTN37461	WP_004215196
PWV64545	WP_004234859
QBM90336	WP_005319562
QBM90337	WP_005628862
QBM90338	WP_005840643
REF93608	WP_005875437
REG18699	WP_005877875
RKR28572	WP_006056580
RKR69353	WP_006066558
RZQ55689	WP_006114288
SEF82876	WP_007143761
SEP25746	WP_007188823
SFF63067	WP_008084155
SFT67292	WP_008527524
SHG72860	WP_009487848
SHH10253	WP_010720987
SHH19106	WP_010736392
SIQ60827	WP_010736916
SOD91077	WP_010760827
TCO79250	WP_010868331
TFH39521	WP_010879496
TQK67758	WP_010885027
TWA67271	WP_010902198
TWA69427	WP_011033263
TWA78837	WP_011099695
TWA84873	WP_011170075
TWA90560	WP_011250765
TWB85753	WP_011305998
TWI41825	WP_011322324
TWI72178	WP_011405939
TWJ06804	WP_011449565
VUZ85477	WP_011499767
WP_002937561	WP_011533709
WP_004302898	WP_011668784
WP_004361570	WP_011833912
WP_006614407	WP_011844683
WP_007527990	WP_011869291
WP_008963025	WP_011954214
WP_008968232	WP_011973718
WP_009026768	WP_011977508
WP_010465325	WP_012035762
WP_012030463	WP_012065951
WP_012584242	WP_012107738
WP_014434937	WP_012127831
WP_015046355	WP_012193526
WP_015436600	WP_012572672
WP_015663632	WP_012618697
WP_019647208	WP_012659826
WP_019674496	WP_012899151
WP_022723682	WP_012939973
WP_026295948	WP_012956694
WP_026780757	WP_012966112
WP_027314083	WP_012980057
WP_027354743	WP_013035565
WP_028154475	WP_013038467
WP_028158821	WP_013099471
WP_028877736	WP_013180716
WP_029132598	WP_013195645
WP_031404208	WP_013266894
WP_034776122	WP_013289227
WP_034960260	WP_013296290
WP_035063859	WP_013328294
WP_038529346	WP_013413205
WP_038932892	WP_013468209
WP_042421932	WP_013643984
WP_044412917	WP_013682987
WP_046553015	WP_013749083
WP_046555999	WP_013826535
WP_046858952	WP_013881394
WP_047309157	WP_013899292
WP_050407243	WP_013905357
WP_050415683	WP_013998596
WP_053422539	WP_014012933
WP_054161830	WP_014041024
WP_055402471	WP_014122708
WP_055938889	WP_014405302
WP_056396231	WP_014586316
WP_057153878	WP_014788816
WP_057228046	WP_014835343
WP_057265736	WP_015073916
WP_057271100	WP_015284613
WP_063463278	WP_015325766
WP_063719057	WP_015338181
WP_069189159	WP_015410117
WP_076713898	WP_015411735
WP_079602645	WP_015590429
WP_086742387	WP_015733169
WP_087596654	WP_015763942
WP_088279681	WP_015790466
WP_090435859	WP_015791824
WP_092617469	WP_015859742
WP_092782162	WP_016356600
WP_094159868	WP_016359067
WP_094303147	WP_020445649
WP_099790354	WP_022551512
WP_101065878	WP_022551663
WP_103040229	WP_023519022
WP_104520635	WP_023992767
WP_105169747	WP_024265342
WP_106446002	WP_036655883
WP_106758528	WP_036655885
WP_107142403	WP_036788792
WP_107219487	WP_039314057
WP_107344976	WP_040121251
WP_107356046	WP_041969086
WP_108883146	WP_042682376
WP_109070022	WP_042691106
WP_109120995	WP_045724205
WP_110785771	WP_048055692
WP_111360581	WP_048056048
WP_111385667	WP_048058012
WP_111419826	WP_048072459
WP_111733505	WP_048084981
WP_112487002	WP_048092628
WP_112936693	WP_048094505
WP_114859272	WP_048104085
WP_114969587	WP_048109793
WP_115416480	WP_048122630
WP_115694260	WP_048123435
WP_116456117	WP_048128765
WP_116498157	WP_048130119
WP_118943580	WP_048133301
WP_119018181	WP_048142907
WP_119109522	WP_048146976
WP_119168079	WP_048158052
WP_119334837	WP_048160197
WP_119510147	WP_048165689
WP_119812956	WP_048168518
WP_119854713	WP_048174384
WP_119964020	WP_048175695
WP_121428844	WP_048182286
WP_124509413	WP_048185473
WP_124542243	WP_048201473
WP_124925752	WP_048206251
WP_125015263	WP_048589677
WP_129609580	WP_049934465
WP_131256681	WP_049951995
WP_132583954	WP_049994826
WP_134055742	WP_050002333
WP_135081041	WP_050036919
WP_135483588	WP_050047933
WP_137102413	WP_050458771
WP_137115688	WP_053327048
WP_137139984	WP_053327717
WP_137677614	WP_053771684
WP_137939713	WP_054519536
WP_138551320	WP_055428395
WP_138686510	WP_056934597
WP_138854965	WP_058739933
WP_142882910	WP_058946035
WP_144178771	WP_059055823
WP_144309654	WP_060538022
WP_144359765	WP_061321690
WP_146913329	WP_062261964
WP_147953224	WP_062371193
WP_149164291	WP_062389272
WP_149468627	WP_063455270
WP_149649681	WP_064496377
WP_150039715	WP_067044588
WP_150062231	WP_067147630
WP_150427831	WP_068322192
WP_153345086	WP_068576616
WP_154372677	WP_068664954
WP_155455791	WP_068946983
WP_155480525	WP_070365283
XP_004232952	WP_071907555
XP_007213938	WP_071933252
XP_011096418	WP_074175069
XP_013934857	WP_074359388
XP_013936738	WP_074929664
XP_015064113	WP_076579292
XP_021811833	WP_077205651
XP_022848004	WP_081443452
XP_024199581	WP_081597645
XP_027105467	WP_081704370
XP_027111870	WP_081744111
XP_027175622	WP_083433020
XP_028082941	WP_084158253
XP_028966172	WP_086009760
XP_031128603	WP_086887810
XP_711076	WP_088181383
pdb|2Q5O|B	WP_088853517
	WP_088855479
	WP_088857364
	WP_088863264
	WP_088865583
	WP_088867287
	WP_088881736
	WP_088884324
	WP_089307937
	WP_089556458
	WP_089556840
	WP_089670829
	WP_090984450
	WP_096390803
	WP_096393691
	WP_099209458
	WP_100815675
	WP_100905624
	WP_100909319
	WP_101350731
	WP_103991556
	WP_104837899
	WP_108381547
	WP_112124164
	WP_117365088
	WP_119720528
	WP_121097580
	WP_121919615
	WP_127116823
	WP_128477733
	WP_128908235
	WP_137048652
	WP_138246238
	WP_138655548
	WP_138796981
	WP_139679875
	AAD21754
	BBE38027
	BBE38028
	BBH01141
	BBH10126
	CAB56038
	CAB56119
	CBI37202
	CDY13878
	CDY31971
	EFH60453
	EOA30370
	EOA31904
	ESR56960
	GAV77394
	GAY34036
	GAY40215
	KAE7996130
	KAE7996131
	KCW47680
	KDO60340
	KDO75377
	KOB58186
	KRT84263
	KYN00781
	NP_001324415
	NP_849999
	OAP07296
	OMO62804
	OMO86754
	ONH93123
	PON44393
	PON54586
	PQM39559
	PQQ17545
	PRQ25693
	PSR94897
	PpDDC-H192L
	Q06086
	RID44360
	RID48172
	RID52590
	RQL85903
	TKS12153
	TXG48022
	VDC59315
	VDC63669
	VDC95069
	VDD29103
	VDD58556
	VVA29291
	VVA32600
	XP_002301839
	XP_002884194
	XP_006299006
	XP_006408952
	XP_006448979
	XP_006468076
	XP_006479426
	XP_007199825
	XP_008225580
	XP_008235581
	XP_008358473
	XP_009102040
	XP_009112658
	XP_009117497
	XP_009335237
	XP_009377476
	XP_010036146
	XP_010415917
	XP_010467844
	XP_010489054
	XP_010526485
	XP_010652425
	XP_011024499
	XP_011024500
	XP_011458049
	XP_013599089
	XP_013603315
	XP_013609308
	XP_013660124
	XP_013660147
	XP_013660148
	XP_013675983
	XP_013682629
	XP_013742404
	XP_015901181
	XP_018329270
	XP_018438237
	XP_018452315
	XP_018452317
	XP_018462100
	XP_018858584
	XP_018858585
	XP_019178236
	XP_020417244
	XP_020425168
	XP_021631045
	XP_021631046
	XP_021631047
	XP_021673955
	XP_021673956
	XP_021812417
	XP_021831305
	XP_021831306
	XP_021893770
	XP_022547088
	XP_022564259
	XP_022758544
	XP_022758545
	XP_022758546
	XP_022758549
	XP_023642162
	XP_023893782
	XP_024018420
	XP_024018421
	XP_024166413
	XP_024449944
	XP_024953754
	XP_030971644
	KPI93764
	XP_017098005
	AAK94695
	XP_017014629
	AAK94683
	EDV31132
	XP_017117131
	ACC68207
	AAK94690
	ACV70028
	XP_004521592
	KFB39133
	ACC68237
	EDW27249
	ABU44517
	ACC68206
	XP_018787163
	XP_017033660
	ACC68236
	EDW57708
	XP_018906491
	XP_012286885
	KRJ99144
	AAL37907
	AAX12991
	EDW11616
	AAL37915
	AAK94677
	EFA03414
	AAK94703
	ACC68230
	ACC68231
	ALC42861
	AML79735
	XP_012523721
	AAC67583
	XP_012262153
	AAK94696
	ACC68205
	XP_015602414
	ETN60762
	XP_017014630
	XP_015182116
	XP_016915278
	ACC68200
	XP_017484782
	XP_014229218
	XP_015602411
	XP_016927129
	AAK94694
	AAL37909
	ACC68239
	XP_014088555
	XP_014259570
	AAX33433
	AAK94699
	XP_019554490
	XP_019533324
	ADE08578
	EDW78026
	ACC68219
	XP_011191895
	ADE08580
	XP_003491883
	AAL37919
	XP_015517840
	AAK94704
	ACC68211
	XP_004931016
	XP_016838219
	XP_017858926
	AAK94680
	XP_015592649
	ACV70027
	ACC68201
	AOQ10173
	ADE08579
	AAX12981
	XP_013133917
	XP_017463855
	AAK94686
	ACC68220
	XP_011314294
	AAK94691
	XP_005179797
	AOQ10187
	XP_019877885
	JAS24661
	XP_017787636
	XP_017840755
	XP_017766882
	JAV11813
	XP_013188794
	XP_017060897
	XP_012262186
	AAK94700
	XP_016915276
	XP_018301569
	KPU73231
	XP_016964606
	XP_017069575
	AAL37917
	ACC68203
	ACV70026
	XP_014275237
	XP_018044734
	AAK94687
	XP_017858927
	XP_014247619
	EDV98742
	AAK94689
	AAL37908
	ACC68208
	XP_011633018
	XP_014087027
	EAA15054
	XP_017776875
	EDW27248
	AAL37916
	XP_014477245
	AAL37905
	XP_013105021
	EDV54692
	AAK94702
	XP_017117132
	ACC68199
	EGI59025
	XP_012060188
	ACC68233
	AAX12984
	XP_014230308
	XP_017098004
	AAL37913
	EDW55721
	AAK94684
	XP_008553532
	ACC68234
	AAK94678
	AAL37912
	EHJ67528
	AAX12994
	AAK94688
	AAL37910
	XP_011261389
	KMY90943
	XP_015517843
	EAT37246
	KRG02813
	KMY90944
	ACC68238
	AAL37906
	XP_012226256
	XP_015438684
	XP_011693363
	KRT04931
	XP_016964607
	ABU44521
	AAK94697
	XP_017033661
	XP_016977849
	KYN32806
	XP_011548131
	XP_018397531
	ACX32988
	XP_014223161
	AAK94681
	ACC68232
	ACC68222
	XP_006563198
	XP_008553493
	ACC68221
	KRF77903
	ABU44520
	XP_004534000
	ADE08581
	ACC68202
	ABU44519
	JAS55636
	AAK94701
	ACV70022
	EFN80849
	EDS39158
	XP_013105022
	KPJ06526
	ENN76340
	XP_019761605
	KNC23918
	ACC68226
	AAL37914
	XP_011693366
	ACC68216
	XP_017776880
	AAK94698
	AAL37921
	ACA60740
	XP_018787165
	EDW90378
	XP_003704683
	XP_016927121
	XP_001950143
	ACC68223
	XP_018569158
	XP_006563197
	XP_011191894
	KOX75704
	AAL37911
	XP_014605905
	ACN94617
	AAK94682
	XP_006610830
	ACC68218
	EAL33348
	AAL37920
	XP_011859697
	ACC68198
	AAX12982
	ACC68212
	ACC68210
	XP_003399659
	XP_015112388
	ACC68196
	ACC68213
	ADE08582
	EZA48703
	XP_014370039
	ACC68224
	BAM18274
	CRK86289
	ACC68217
	AAK94685
	KQS61906
	XP_017060898
	XP_003690124
	XP_011548130
	AAL37918
	EAT37247
	XP_017069576
	KXJ73708
	AAK94692
	ACV70024
	Q0ZQX0_Q0ZQX0_PETHY
	KAA0044189
	NP_001284421
	XP_004137700
	AAA27685
	ADK13058
	AFN57569
	AHB11030
	AIG13066
	AVZ42553
	BAF76067
	GEB86941
	GEB89031
	prf||1811220A
	A0A0A1EQ07|CXE2_PAPSO
	A0A0B7P3V8|YP41B_YEAST
	A0A178U9Y5|TP20L_ARATH
	A0A1C9U5X5|RNMT_PAPSO
	A0A1P8ASY1|JHS1_ARATH
	A0A1P8AWH8|XYN1_ARATH
	A0A1P8B760|AMI4G_ARATH
	A0A1P8B8F8|XYN5_ARATH
	A0A2S1WBY6|OMT2B_PAPSO
	A0A2S1WC15|OMT3B_PAPSO
	A0A2U9GGW3|THS2_PAPSO
	A0A2U9GHG9|THS1_PAPSO
	A1A6H3|RBSK_ARATH
	A1A6M1|PTAC5_ARATH
	A1L4V7|DCYD2_ARATH
	A1L4Y2|ADHL3_ARATH
	A2P2R3|YM084_YEAST
	A2RVV7|FOLD1_ARATH
	A3KPF2|ANM14_ARATH
	A3KPF5|PDI15_ARATH
	A4FVP2|TPS03_ARATH
	A6ZKW8|POA1_YEAS7
	A6ZL17|RDH54_YEAS7
	A6ZL85|MAK5_YEAS7
	A6ZLH6|PRP5_YEAS7
	A6ZM04|PIF1_YEAS7
	A6ZME2|YM084_YEAS7
	A6ZMR9|HFA1_YEAS7
	A6ZN46|FDH1_YEAS7
	A6ZN61|FRE7_YEAS7
	A6ZNQ1|DBP5_YEAS7
	A6ZNU5|RPIA_YEAS7
	A6ZP47|DED1_YEAS7
	A6ZPQ2|NAGS_YEAS7
	A6ZPT1|LPLA_YEAS7
	A6ZPU3|DBP4_YEAS7
	A6ZPY9|MTNB_YEAS7
	A6ZQ59|URA8_YEAS7
	A6ZQG7|HAL5_YEAS7
	A6ZQJ1|IF4A_YEAS7
	A6ZQJ2|GLG2_YEAS7
	A6ZQR2|ENOPH_YEAS7
	A6ZR27|ALDH5_YEAS7
	A6ZRD1|TMT1_YEAS7
	A6ZRK4|BLH1_YEAS7
	A6ZRM0|PURA_YEAS7
	A6ZRW6|MLS1_YEAS7
	A6ZRW7|DMA2_YEAS7
	A6ZRX0|DBP2_YEAS7
	A6ZRY1|OCA1_YEAS7
	A6ZS33|LKHA4_YEAS7
	A6ZSB3|DBP6_YEAS7
	A6ZSP9|LAG1_YEAS7
	A6ZSX1|RRP3_YEAS7
	A6ZT77|DBP8_YEAS7
	A6ZTP2|ATG15_YEAS7
	A6ZTT5|ADH4_YEAS7
	A6ZU07|ATG1_YEAS7
	A6ZU08|TOS3_YEAS7
	A6ZU15|ROK1_YEAS7
	A6ZUA1|DBP3_YEAS7
	A6ZUB2|MRH4_YEAS7
	A6ZUG8|CHO2_YEAS7
	A6ZV70|CATT_YEAS7
	A6ZVB1|SDHL_YEAS7
	A6ZVM6|NCB5R_YEAS7
	A6ZVS0|MPH1_YEAS7
	A6ZW78|GPI3_YEAS7
	A6ZWD3|DBP1_YEAS7
	A6ZWN8|CHL1_YEAS7
	A6ZXD2|TRMB_YEAS7
	A6ZXD3|MGMT_YEAS7
	A6ZXG9|DHH1_YEAS7
	A6ZXP4|SUB2_YEAS7
	A6ZXU0|DBP10_YEAS7
	A6ZXY5|FAL1_YEAS7
	A6ZY34|UBP4_YEAS7
	A6ZY89|ARO1_YEAS7
	A6ZYI0|KAD2_YEAS7
	A6ZZF6|KKQ8_YEAS7
	A6ZZH2|MCR1_YEAS7
	A6ZZI7|PMIP_YEAS7
	A6ZZV7|LAC1_YEAS7
	A6ZZY8|DBP7_YEAS7
	A7A018|GLG1_YEAS7
	A7A179|ATG26_YEAS7
	A7A1G0|DBP9_YEAS7
	A7A1P0|STE11_YEAS7
	A7A1S5|DUS3_YEAS7
	A7A237|SPB4_YEAS7
	A7WM73|HEXO1_ARATH
	A8MR93|ALG12_ARATH
	A8MRX0|GSOX5_ARATH
	A8MS41|CCR4D_ARATH
	A8MS68|PLPD1_ARATH
	A8R7E6|CERK1_ARATH
	A9X4U2|HSDD3_ARATH
	B0F481|BIODA_ARATH
	B1NF18|C719B_PAPSO
	B3DN87|ZDH12_ARATH
	B3H5Q1|BGL11_ARATH
	B3H754|APD3_ARATH
	B3H7A9|PXG7_ARATH
	B3LF48|EHD2_ARATH
	B3LFA4|SYCC2_ARATH
	B3LFZ1|HNT2_YEAS1
	B3LG61|KAD2_YEAS1
	B3LGE9|ARO1_YEAS1
	B3LGK1|UBP4_YEAS1
	B3LH81|TRMB_YEAS1
	B3LI73|CHO2_YEAS1
	B3LJM6|LIPA_YEAS1
	B3LJR0|FOLE_YEAS1
	B3LK82|MTNA_YEAS1
	B3LKQ3|GPI3_YEAS1
	B3LLV5|ARGJ_YEAS1
	B3LLX6|YM084_YEAS1
	B3LM95|HFA1_YEAS1
	B3LN00|MKAR_YEAS1
	B3LN76|RDH54_YEAS1
	B3LNM2|MAP2_YEAS1
	B3LP64|PURA_YEAS1
	B3LP78|BLH1_YEAS1
	B3LQ40|NAGS_YEAS1
	B3LQ66|LPLA_YEAS1
	B3LQB9|MTNB_YEAS1
	B3LRX9|ENOPH_YEAS1
	B3LSS7|SOL3_YEAS1
	B3LTI7|SEC11_YEAS1
	B3LU13|SDHL_YEAS1
	B5VE38|RDH54_YEAS6
	B5VJA0|CHO2_YEAS6
	B5VKE8|SDHL_YEAS6
	B5VNQ3|STE11_YEAS6
	B5VSC3|FOLE_YEAS6
	B5X4Z4|NAGS2_ARATH
	B5X582|TWIH_ARATH
	B6EXY6|LUP4_ARATH
	B9DFA8|INVC_ARATH
	B9DFG3|ISE2_ARATH
	B9DFG5|PTI13_ARATH
	B9DFV2|PQT3L_ARATH
	B9DFX7|HMA8_ARATH
	B9DFZ0|NTH2_ARATH
	B9DGD6|ACS_ARATH
	B9DGU7|TPK1_ARATH
	B9DGY1|AB1K7_ARATH
	B9DHD3|HIS6A_ARATH
	B9TSP7|FACR6_ARATH
	B9VRJ2|COR15_PAPSO
	C0LGD6|Y1570_ARATH
	C0LGD7|Y1684_ARATH
	C0LGD8|Y1755_ARATH
	C0LGD9|Y1756_ARATH
	C0LGE0|Y1765_ARATH
	C0LGE4|Y1124_ARATH
	C0LGF4|FEI1_ARATH
	C0LGF5|Y1341_ARATH
	C0LGG3|Y5182_ARATH
	C0LGG4|Y1518_ARATH
	C0LGG6|Y5189_ARATH
	C0LGG7|Y1534_ARATH
	C0LGG8|Y5343_ARATH
	C0LGG9|Y5344_ARATH
	C0LGH2|Y1561_ARATH
	C0LGH3|Y5614_ARATH
	C0LGH8|Y1634_ARATH
	C0LGI2|Y1677_ARATH
	C0LGI5|Y1699_ARATH
	C0LGJ1|Y1743_ARATH
	C0LGJ9|Y2278_ARATH
	C0LGK4|Y2165_ARATH
	C0LGK9|Y2242_ARATH
	C0LGL4|Y2289_ARATH
	C0LGL9|FEI2_ARATH
	C0LGN2|Y3148_ARATH
	C0LGP2|MEE39_ARATH
	C0LGP4|Y3475_ARATH
	C0LGP9|IMK3_ARATH
	C0LGQ4|MDIS2_ARATH
	C0LGQ5|GSO1_ARATH
	C0LGQ7|Y4245_ARATH
	C0LGR3|RGI3_ARATH
	C0LGR6|Y4291_ARATH
	C0LGR9|Y4312_ARATH
	C0LGS2|Y4361_ARATH
	C0LGS3|Y4372_ARATH
	C0LGT1|Y5129_ARATH
	C0LGT5|Y5169_ARATH
	C0LGT6|EFR_ARATH
	C0LGU0|PRK1_ARATH
	C0LGU1|Y5374_ARATH
	C0LGU5|Y5457_ARATH
	C0LGU7|MDIS1_ARATH
	C0LGV0|Y5487_ARATH
	C0LGV1|RCH1_ARATH
	C0LGW6|ERL1_ARATH
	C0LGX1|Y5524_ARATH
	C0LGX3|HSL2_ARATH
	C7GIN5|ARO1_YEAS2
	C7GKE1|ENOPH_YEAS2
	C7GKY0|MTNB_YEAS2
	C7GL41|YM084_YEAS2
	C7GPC1|BLH1_YEAS2
	C7GPD7|PURA_YEAS2
	C7GQ65|CHO2_YEAS2
	C7GQI8|RDH54_YEAS2
	C7GRE4|HFA1_YEAS2
	C7GWZ2|KEX1_YEAS2
	C7GXT0|MTNA_YEAS2
	C8Z543|ARO1_YEAS8
	C8Z852|KEX1_YEAS8
	C8Z951|CHO2_YEAS8
	C8ZER4|ARGJ_YEAS8
	C8ZET7|YM084_YEAS8
	C8ZF72|HFA1_YEAS8
	C8ZG13|PURA_YEAS8
	D1KF50|SRS2L_ARATH
	D2WL32|GLGB3_ARATH
	D4N500|DIOX1_PAPSO
	D4N502|DIOX3_PAPSO
	D7SFH9|LRL26_ARATH
	D8WUA4|SECA2_ARATH
	E0X9N4|C3H69_ARATH
	E5KGE0|BRIZ1_ARATH
	E7KIA3|FOLE_YEASA
	E7NHF8|KEX1_YEASO
	E7NMM0|FOLE_YEASO
	E7Q9C7|FOLE_YEASB
	E9P8D2|MPR1_YEASX
	E9P974|KAD3_YEASX
	F2Y4A3|SPHK2_ARATH
	F4HNU6|NRDC_ARATH
	F4HPN2|IRE4_ARATH
	F4HPP7|UBC39_ARATH
	F4HPZ9|LIG6_ARATH
	F4HQ17|LRL14_ARATH
	F4HQ20|LRL25_ARATH
	F4HQ22|LRL24_ARATH
	F4HQ23|LRL27_ARATH
	F4HQE2|RTEL1_ARATH
	F4HQM3|NCER1_ARATH
	F4HRI2|HEI10_ARATH
	F4HRJ4|M3K3A_ARATH
	F4HT77|RBA1_ARATH
	F4HTM3|GCS1_ARATH
	F4HTQ1|MPRO1_ARATH
	F4HTT6|CP26B_ARATH
	F4HU55|BSK4_ARATH
	F4HU58|TAD1_ARATH
	F4HUC4|ATCA5_ARATH
	F4HVG8|CSK_ARATH
	F4HVY0|CER1_ARATH
	F4HW04|DPOE1_ARATH
	F4HWL4|SYYC2_ARATH
	F4HXL0|PLIP2_ARATH
	F4HXY7|PSS1_ARATH
	F4HYF3|DCYD1_ARATH
	F4HYG2|IRE3_ARATH
	F4HYJ7|DEXH3_ARATH
	F4I116|SYLC_ARATH
	F4I1A6|TPPC_ARATH
	F4I1L3|ACC2_ARATH
	F4I2N7|RLK7_ARATH
	F4I2X9|INVD_ARATH
	F4I366|NRPA2_ARATH
	F4I3M3|BSK7_ARATH
	F4I3V3|LRL15_ARATH
	F4I4F2|RHS3_ARATH
	F4I4K7|FRO3_ARATH
	F4I6M1|POLIA_ARATH
	F4I7I0|ALAT1_ARATH
	F4I7Y4|BSK11_ARATH
	F4I8H8|GDPD4_ARATH
	F4I907|GLYR2_ARATH
	F4I9Q5|DEXH7_ARATH
	F4IA73|GSTUL_ARATH
	F4IAG2|SSY3_ARATH
	F4IAT8|LPXC1_ARATH
	F4IDI6|BRG2_ARATH
	F4IDQ6|NIH_ARATH
	F4IDU4|MBOA1_ARATH
	F4IE66|PRP22_ARATH
	F4IF99|LPXB_ARATH
	F4IFC5|SYTM2_ARATH
	F4IFF3|MCM9_ARATH
	F4IFN6|DPOE2_ARATH
	F4IHR4|ATCA2_ARATH
	F4IJ77|AATP4_ARATH
	F4IJV4|DEAH6_ARATH
	F4ILF8|P4H13_ARATH
	F4ILR7|DEXH1_ARATH
	F4IM84|DEXH5_ARATH
	F4INA9|RECG_ARATH
	F4INY4|HVT1_ARATH
	F4IPY2|SYCM_ARATH
	F4IQG2|AATP2_ARATH
	F4IRQ5|THG1_ARATH
	F4IS56|ILK1_ARATH
	F4ISQ7|TOP3B_ARATH
	F4ISV6|THG2_ARATH
	F4ISV9|APD4_ARATH
	F4IV16|TPK2_ARATH
	F4IVI0|BUB1_ARATH
	F4IW47|TKTC2_ARATH
	F4IY62|UGPA3_ARATH
	F4IYF8|SYHC_ARATH
	F4J0A8|P4H6_ARATH
	F4J0B7|AATP8_ARATH
	F4J0C0|AATPA_ARATH
	F4J1H7|RNZ4_ARATH
	F4J270|BG3_ARATH
	F4J2K2|FPGS2_ARATH
	F4J339|RPP1_ARATH
	F4J3G5|CTPA3_ARATH
	F4J3T8|MYTM1_ARATH
	F4J4C8|EVN_ARATH
	F4J6F6|IREH1_ARATH
	F4J6T7|XYL2_ARATH
	F4J8C6|VIP1L_ARATH
	F4J9M5|CHR12_ARATH
	F4J9Q6|FKB43_ARATH
	F4JAA5|SKI2_ARATH
	F4JAU3|P4H2_ARATH
	F4JCB2|CPL5_ARATH
	F4JCU3|MVD2_ARATH
	F4JEQ1|GPDL5_ARATH
	F4JEQ2|PBL23_ARATH
	F4JFJ3|Y3206_ARATH
	F4JG10|XYN3_ARATH
	F4JGR5|PFPB2_ARATH
	F4JHA2|RSH1C_ARATH
	F4JIK2|ATCA4_ARATH
	F4JJE0|CCT2_ARATH
	F4JJE5|PSA4B_ARATH
	F4JJJ3|NDB3_ARATH
	F4JJL0|ENDO4_ARATH
	F4JJL3|ENDO5_ARATH
	F4JJT9|SYDM_ARATH
	F4JKB6|PRRP3_ARATH
	F4JKI3|DGK6_ARATH
	F4JKK0|SUD1_ARATH
	F4JLI5|XDH2_ARATH
	F4JLK2|SPSA4_ARATH
	F4JLM5|SYIC_ARATH
	F4JLP5|PLPD2_ARATH
	F4JLZ6|SMO13_ARATH
	F4JMJ3|DEAH8_ARATH
	F4JML5|ECH2M_ARATH
	F4JNU8|P4H8_ARATH
	F4JNX3|CMKMT_ARATH
	F4JNY0|APE2_ARATH
	F4JP46|PURU2_ARATH
	F4JP52|PQT3_ARATH
	F4JPK8|AATPE_ARATH
	F4JPX3|PBL20_ARATH
	F4JQ95|DGK7_ARATH
	F4JRF4|MUTYH_ARATH
	F4JRJ6|DEAH9_ARATH
	F4JSH1|APY7_ARATH
	F4JSV3|EDA40_ARATH
	F4JTE7|GPP1_ARATH
	F4JTP5|STY46_ARATH
	F4JUY5|GAMT1_ARATH
	F4JVN6|TPPII_ARATH
	F4JWB3|MYTM2_ARATH
	F4JWT7|TRDMT_ARATH
	F4JXF9|NRPC1_ARATH
	F4JY37|RUK_ARATH
	F4JYE9|DHFS_ARATH
	F4JZ24|P4H10_ARATH
	F4JZC2|ENAS1_ARATH
	F4JZN6|TC10B_ARATH
	F4JZW1|PBL13_ARATH
	F4K0E8|ISPG_ARATH
	F4K128|CHR23_ARATH
	F4K1R2|HINT3_ARATH
	F4K2A1|FPGS1_ARATH
	F4K2E9|PRP16_ARATH
	F4K3M6|OTU7_ARATH
	F4K5T2|CGL_ARATH
	F4K5W8|SUS5_ARATH
	F4K687|NMNAT_ARATH
	F4K7D5|FLS6_ARATH
	F4KA50|LRL22_ARATH
	F4KA51|LRL23_ARATH
	F4KAB8|MCM6_ARATH
	F4KAS1|FLS4_ARATH
	F4KBF5|KITHB_ARATH
	F4KCC2|PRT6_ARATH
	F4KD38|NRPC2_ARATH
	F4KE63|SYVM2_ARATH
	F4KED2|GOLSA_ARATH
	F4KEV7|FHIT_ARATH
	F4KFG5|TPPI_ARATH
	F4KFT7|TENAC_ARATH
	F4KFV7|SUV3L_ARATH
	F4KFX5|AATPJ_ARATH
	F4KGQ0|ALFC4_ARATH
	F4KGU4|DEAHC_ARATH
	F4KH86|TAD3_ARATH
	F4KHG6|CTPA1_ARATH
	F4KHQ8|NCER3_ARATH
	F4KI56|SERCL_ARATH
	F4KID5|AATPH_ARATH
	F4KIN4|PANE_ARATH
	I3PLQ6|SOMT2_PAPSO
	I3PLQ7|SOMT3_PAPSO
	I3PLR0|C82X2_PAPSO
	I3PLR1|C82Y1_PAPSO
	I3PLR2|CXE1_PAPSO
	I3PLR4|AT1_PAPSO
	I3QBP4|C7A21_PAPSO
	I3V6A7|SOMT1_PAPSO
	I3V6B7|C82X1_PAPSO
	I3XHK1|FANCM_ARATH
	I6WHP7|CMT_YEASX
	L7X0L7|P6H_PAPSO
	L7X3S1|MSH_PAPSO
	O03042|RBL_ARATH
	O04005|REHY_ARATH
	O04046|GGPP2_ARATH
	O04086|Y1105_ARATH
	O04130|SERA2_ARATH
	O04196|ISOA1_ARATH
	O04348|TPP1_ARATH
	O04373|ILL4_ARATH
	O04420|URIC_ARATH
	O04469|ECI1_ARATH
	O04478|GUN7_ARATH
	O04482|UCH2_ARATH
	O04499|PMG1_ARATH
	O04533|LRK52_ARATH
	O04534|LRK51_ARATH
	O04630|SYTM1_ARATH
	O04719|P2C77_ARATH
	O04846|ATCA1_ARATH
	O04904|PYRC_ARATH
	O04905|KCY3_ARATH
	O04921|HEMH2_ARATH
	O04922|GPX2_ARATH
	O04928|CDS1_ARATH
	O04951|PP2A5_ARATH
	O04953|PME52_ARATH
	O04983|ACCC_ARATH
	O05000|NU2M_ARATH
	O13297|CET1_YEAST
	O13527|YA11B_YEAST
	O13535|YH11B_YEAST
	O13559|YRF14_YEAST
	O22040|ANP1_ARATH
	O22042|M3K3_ARATH
	O22043|GGPP6_ARATH
	O22048|AOX1C_ARATH
	O22049|AOX2_ARATH
	O22141|GAE4_ARATH
	O22145|OSGP2_ARATH
	O22149|PME17_ARATH
	O22193|PUB4_ARATH
	O22197|RHC1A_ARATH
	O22199|P4KG1_ARATH
	O22207|UBP5_ARATH
	O22213|CKX1_ARATH
	O22216|GPDHC_ARATH
	O22218|ACA4_ARATH
	O22229|TRXB3_ARATH
	O22241|AROD4_ARATH
	O22243|C3H31_ARATH
	O22255|ATL64_ARATH
	O22256|PME20_ARATH
	O22263|PDI21_ARATH
	O22267|CKI1_ARATH
	O22283|RHC2A_ARATH
	O22287|GMPP1_ARATH
	O22446|HDA19_ARATH
	O22476|BRI1_ARATH
	O22527|CLH1_ARATH
	O22558|STY8_ARATH
	O22666|RGP3_ARATH
	O22682|CYSK4_ARATH
	O22683|CYNS_ARATH
	O22693|GOLS4_ARATH
	O22711|PRX2D_ARATH
	O22718|ACLA2_ARATH
	O22755|ATL44_ARATH
	O22765|TRPA1_ARATH
	O22769|NDUV2_ARATH
	O22775|XXT2_ARATH
	O22785|PR19B_ARATH
	O22788|PXG3_ARATH
	O22818|PGLR6_ARATH
	O22820|U74F1_ARATH
	O22827|MOC2B_ARATH
	O22832|STAD7_ARATH
	O22833|LRK54_ARATH
	O22834|LRK53_ARATH
	O22841|CHI62_ARATH
	O22842|CHI61_ARATH
	O22850|GPX3_ARATH
	O22854|ETFQO_ARATH
	O22862|PER26_ARATH
	O22870|FK163_ARATH
	O22886|DCUP2_ARATH
	O22893|GOLS1_ARATH
	O22899|PRP43_ARATH
	O22907|RH24_ARATH
	O22932|CIPKB_ARATH
	O22938|PXC3_ARATH
	O22944|NTAQ1_ARATH
	O22959|PER19_ARATH
	O22971|CIPKD_ARATH
	O22975|LPAAT_ARATH
	O23024|YUC3_ARATH
	O23038|PME8_ARATH
	O23044|PER3_ARATH
	O23051|KAO1_ARATH
	O23066|C86A2_ARATH
	O23078|PLDB2_ARATH
	O23082|Y4960_ARATH
	O23087|ECA2_ARATH
	O23145|KSG2_ARATH
	O23147|ADPG1_ARATH
	O23207|FQRL2_ARATH
	O23225|PUB5_ARATH
	O23236|MPK14_ARATH
	O23237|PER49_ARATH
	O23239|UBC17_ARATH
	O23240|D2HDH_ARATH
	O23244|PPA25_ARATH
	O23247|SYRM_ARATH
	O23254|GLYC4_ARATH
	O23255|SAHH1_ARATH
	O23273|DNMT4_ARATH
	O23299|ECI2_ARATH
	O23300|ECI3_ARATH
	O23304|BLUS1_ARATH
	O23324|APS3_ARATH
	O23346|HIS5B_ARATH
	O23349|AO1_ARATH
	O23372|ATXR3_ARATH
	O23390|BARS1_ARATH
	O23401|U84A3_ARATH
	O23402|U84A4_ARATH
	O23404|PPDK1_ARATH
	O23447|PME43_ARATH
	O23461|ARAK_ARATH
	O23474|PER40_ARATH
	O23512|PPD_ARATH
	O23530|SNC1_ARATH
	O23553|BAM3_ARATH
	O23609|PER41_ARATH
	O23614|CTPA2_ARATH
	O23617|TPS5_ARATH
	O23627|SYGM1_ARATH
	O23647|GLGB1_ARATH
	O23653|AK2_ARATH
	O23654|VATA_ARATH
	O23708|PSA2A_ARATH
	O23710|PSB7A_ARATH
	O23712|PSA1B_ARATH
	O23714|PSB2A_ARATH
	O23715|PSA3_ARATH
	O23717|PSB5A_ARATH
	O23722|MVD1_ARATH
	O23913|AOX1B_ARATH
	O24454|UBP3_ARATH
	O24457|ODPA3_ARATH
	O24495|GLO2M_ARATH
	O24496|GLO2C_ARATH
	O24598|CHI58_ARATH
	O24600|RPOT3_ARATH
	O24603|CHI_ARATH
	O24616|PSA7B_ARATH
	O24633|PSB2B_ARATH
	O24658|CHI59_ARATH
	O48520|DPOD2_ARATH
	O48534|DEXHD_ARATH
	O48593|SYNO_ARATH
	O48646|GPX6_ARATH
	O48652|UVR3_ARATH
	O48661|SPD2_ARATH
	O48676|U74B1_ARATH
	O48677|PER6_ARATH
	O48700|PUB6_ARATH
	O48707|MTND1_ARATH
	O48709|PI5K3_ARATH
	O48711|PME12_ARATH
	O48721|HEM4_ARATH
	O48741|PORC_ARATH
	O48766|GUN11_ARATH
	O48773|PDI23_ARATH
	O48779|BGL33_ARATH
	O48780|KCS11_ARATH
	O48782|HMOX1_ARATH
	O48814|BIK1_ARATH
	O48837|LRKS2_ARATH
	O48840|PPA13_ARATH
	O48916|FAH1_ARATH
	O48917|SQD1_ARATH
	O48946|CESA1_ARATH
	O48947|CESA2_ARATH
	O48962|EBP_ARATH
	O48963|PHOT1_ARATH
	O49006|PME3_ARATH
	O49139|CMT1_ARATH
	O49196|APK2_ARATH
	O49203|NDK3_ARATH
	O49213|FCL1_ARATH
	O49289|RH29_ARATH
	O49290|CPPM_ARATH
	O49293|PER13_ARATH
	O49296|GUN4_ARATH
	O49298|PME6_ARATH
	O49299|PGMC1_ARATH
	O49312|YUC7_ARATH
	O49318|Y2317_ARATH
	O49339|PTI12_ARATH
	O49342|C71AD_ARATH
	O49352|BG4_ARATH
	O49353|BG5_ARATH
	O49354|COQ3_ARATH
	O49394|C82C2_ARATH
	O49432|QRT3_ARATH
	O49434|AAH_ARATH
	O49445|LRK72_ARATH
	O49482|CADH5_ARATH
	O49485|SERA1_ARATH
	O49499|CAMT4_ARATH
	O49500|MBR2_ARATH
	O49505|NCED2_ARATH
	O49506|GLO5_ARATH
	O49543|MNIF1_ARATH
	O49545|BAME1_ARATH
	O49561|G2OX8_ARATH
	O49605|CP21A_ARATH
	O49623|DPNP2_ARATH
	O49639|CDS2_ARATH
	O49691|ATL29_ARATH
	O49707|MSRB8_ARATH
	O49717|CDPKF_ARATH
	O49839|PBL2_ARATH
	O49840|PBL3_ARATH
	O50008|METE1_ARATH
	O50039|OTC_ARATH
	O64425|RMA1_ARATH
	O64474|HMA4_ARATH
	O64477|Y2913_ARATH
	O64479|PME10_ARATH
	O64489|YUC9_ARATH
	O64510|PLY6_ARATH
	O64530|STR1_ARATH
	O64556|Y2923_ARATH
	O64583|P2C28_ARATH
	O64629|AUR3_ARATH
	O64639|Y2559_ARATH
	O64640|CXE8_ARATH
	O64641|CXE9_ARATH
	O64682|PID_ARATH
	O64688|ODPB3_ARATH
	O64692|G2OX3_ARATH
	O64697|C7101_ARATH
	O64698|C7102_ARATH
	O64730|P2C26_ARATH
	O64743|BBE15_ARATH
	O64749|ARAE2_ARATH
	O64761|PIGC_ARATH
	O64762|ATL38_ARATH
	O64763|ATL9_ARATH
	O64765|UAP2_ARATH
	O64770|Y1649_ARATH
	O64771|Y1148_ARATH
	O64773|CAF1E_ARATH
	O64774|Y1146_ARATH
	O64776|Y1144_ARATH
	O64777|Y1643_ARATH
	O64778|Y1142_ARATH
	O64780|Y1614_ARATH
	O64781|Y1639_ARATH
	O64782|SD129_ARATH
	O64783|Y1137_ARATH
	O64784|Y1136_ARATH
	O64792|PIGP_ARATH
	O64793|Y1675_ARATH
	O64806|ACA7_ARATH
	O64811|SCP9_ARATH
	O64812|SRK2J_ARATH
	O64816|CSK2P_ARATH
	O64817|CSK23_ARATH
	O64825|LYK4_ARATH
	O64842|PBL12_ARATH
	O64876|NTAN1_ARATH
	O64879|BGL15_ARATH
	O64882|BGL17_ARATH
	O64883|BGL26_ARATH
	O64886|COX10_ARATH
	O64888|KPRS5_ARATH
	O64889|GUN12_ARATH
	O64890|GUN13_ARATH
	O64896|TPPA_ARATH
	O64903|NDK2_ARATH
	O64948|LONP2_ARATH
	O65201|ACOX2_ARATH
	O65202|ACOX1_ARATH
	O65220|CPY28_ARATH
	O65238|Y5537_ARATH
	O65258|BAM2_ARATH
	O65269|FOLD3_ARATH
	O65271|FOLD4_ARATH
	O65355|GGH2_ARATH
	O65378|ACCO3_ARATH
	O65388|PLY2_ARATH
	O65396|GCST_ARATH
	O65398|GLX1_ARATH
	O65399|E131_ARATH
	O65402|ERG12_ARATH
	O65403|ERG13_ARATH
	O65404|ERG11_ARATH
	O65435|TPS08_ARATH
	O65440|BAME3_ARATH
	O65456|PLY16_ARATH
	O65457|PLY17_ARATH
	O65458|BGL03_ARATH
	O65530|PEK14_ARATH
	O65554|CIPK6_ARATH
	O65571|CDA2_ARATH
	O65572|CCD1_ARATH
	O65581|ALFC5_ARATH
	O65583|UKL4_ARATH
	O65595|KPYC_ARATH
	O65621|CADH6_ARATH
	O65677|KCS17_ARATH
	O65709|FAO4A_ARATH
	O65782|C83B1_ARATH
	O65896|CDA1_ARATH
	O65924|Y2921_ARATH
	O78310|SODC2_ARATH
	O80345|CDKF1_ARATH
	O80358|FPG_ARATH
	O80396|M2K3_ARATH
	O80397|M2K4_ARATH
	O80434|LAC4_ARATH
	O80437|GPAT6_ARATH
	O80438|MAK3_ARATH
	O80448|PDX11_ARATH
	O80452|AMPD_ARATH
	O80458|DDPS1_ARATH
	O80467|SDT_ARATH
	O80483|NAS3_ARATH
	O80492|P2C05_ARATH
	O80497|GUN15_ARATH
	O80505|ALG8_ARATH
	O80518|GOLS3_ARATH
	O80526|ACLA3_ARATH
	O80528|HASP_ARATH
	O80560|IP5PC_ARATH
	O80562|HOL2_ARATH
	O80568|ITPK4_ARATH
	O80574|DAPB1_ARATH
	O80575|RISB_ARATH
	O80585|MTHR2_ARATH
	O80596|XYN2_ARATH
	O80612|APY6_ARATH
	O80642|PGT1_ARATH
	O80662|TCHQD_ARATH
	O80673|CAMK1_ARATH
	O80685|ZDHC4_ARATH
	O80689|BGL45_ARATH
	O80690|BGL46_ARATH
	O80719|Y2706_ARATH
	O80722|PME4_ARATH
	O80738|TPS10_ARATH
	O80742|PUB19_ARATH
	O80763|NRX1_ARATH
	O80765|PANK1_ARATH
	O80786|MCM5_ARATH
	O80792|RH33_ARATH
	O80803|XTH17_ARATH
	O80822|PER25_ARATH
	O80823|C86A8_ARATH
	O80831|BAM7_ARATH
	O80840|PMM_ARATH
	O80852|GSTF9_ARATH
	O80871|P2C25_ARATH
	O80874|NDA2_ARATH
	O80888|M3K17_ARATH
	O80902|CIPKM_ARATH
	O80912|PER23_ARATH
	O80927|ATL33_ARATH
	O80939|LRK41_ARATH
	O80949|OTU8_ARATH
	O80952|PGPS1_ARATH
	O80963|ACCR2_ARATH
	O80988|GCSP2_ARATH
	O80996|BRIZ2_ARATH
	O81000|ERG15_ARATH
	O81014|ISPE_ARATH
	O81024|EKI_ARATH
	O81027|HMGCL_ARATH
	O81030|GGLO5_ARATH
	O81032|GGLO6_ARATH
	O81069|Y2899_ARATH
	O81077|ABAH2_ARATH
	O81081|LAC2_ARATH
	O81108|ACA2_ARATH
	O81146|PSA6A_ARATH
	O81147|PSA6B_ARATH
	O81148|PSA4A_ARATH
	O81149|PSA5A_ARATH
	O81153|PSB3B_ARATH
	O81235|SODM1_ARATH
	O81270|PXG1_ARATH
	O81291|LRK44_ARATH
	O81292|LRK43_ARATH
	O81301|PME40_ARATH
	O81312|GAE3_ARATH
	O81320|PME38_ARATH
	O81346|C79B2_ARATH
	O81415|PME39_ARATH
	O81416|GUN17_ARATH
	O81472|MP3K2_ARATH
	O81498|U72E3_ARATH
	O81716|P2C21_ARATH
	O81755|PER48_ARATH
	O81760|P2C63_ARATH
	O81769|DPH5_ARATH
	O81770|MGDG1_ARATH
	O81772|PER46_ARATH
	O81796|IDH3_ARATH
	O81832|Y4729_ARATH
	O81833|SD11_ARATH
	O81851|BOI_ARATH
	O81852|AKH2_ARATH
	O81862|CHIC_ARATH
	O81864|FK171_ARATH
	O81884|GALDH_ARATH
	O81893|ITPK2_ARATH
	O81902|PUB8_ARATH
	O81905|SD18_ARATH
	O81906|B120_ARATH
	O82162|EYA_ARATH
	O82191|MAOP1_ARATH
	O82200|MIOX2_ARATH
	O82239|RFI2_ARATH
	O82244|ALG3_ARATH
	O82302|P2C29_ARATH
	O82312|PAPS2_ARATH
	O82353|ATL67_ARATH
	O82357|PANB1_ARATH
	O82381|U71C1_ARATH
	O82383|U71D1_ARATH
	O82391|JOSL_ARATH
	O82392|THIC_ARATH
	O82399|MDHX1_ARATH
	O82413|SYHM_ARATH
	O82462|SYEC_ARATH
	O82486|MTA70_ARATH
	O82514|KAD4_ARATH
	O82567|AAPT1_ARATH
	O82568|AAPT2_ARATH
	O82597|IPYR5_ARATH
	O82616|SCRK5_ARATH
	O82637|P2C61_ARATH
	O82656|PTP1_ARATH
	O82662|SUCB_ARATH
	O82663|SDHA1_ARATH
	O82730|MGDG2_ARATH
	O82733|PP17_ARATH
	O82734|PP18_ARATH
	O82741|SGR1_ARATH
	O82768|HIS2_ARATH
	O82782|HIS3_ARATH
	O82793|IPYR3_ARATH
	O82796|SERC_ARATH
	P00175|CYB2_YEAST
	P00330|ADH1_YEAST
	P00331|ADH2_YEAST
	P00358|G3P2_YEAST
	P00359|G3P3_YEAST
	P00360|G3P1_YEAST
	P00401|COX1_YEAST
	P00410|COX2_YEAST
	P00420|COX3_YEAST
	P00424|COX5A_YEAST
	P00425|COX5B_YEAST
	P00427|COX6_YEAST
	P00431|CCPR_YEAST
	P00445|SODC_YEAST
	P00447|SODM_YEAST
	P00498|HIS1_YEAST
	P00546|CDK1_YEAST
	P00549|KPYK1_YEAST
	P00560|PGK_YEAST
	P00572|KTHY_YEAST
	P00635|PPA5_YEAST
	P00724|INV2_YEAST
	P00729|CBPY_YEAST
	P00812|ARGI_YEAST
	P00815|HIS2_YEAST
	P00817|IPYR_YEAST
	P00830|ATPB_YEAST
	P00890|CISY1_YEAST
	P00899|TRPE_YEAST
	P00912|TRPF_YEAST
	P00924|ENO1_YEAST
	P00925|ENO2_YEAST
	P00927|THDH_YEAST
	P00931|TRP_YEAST
	P00937|TRPG_YEAST
	P00942|TPIS_YEAST
	P00950|PMG1_YEAST
	P00958|SYMC_YEAST
	P03962|PYRF_YEAST
	P03965|CARB_YEAST
	P04037|COX4_YEAST
	P04039|COX8_YEAST
	P04046|PUR1_YEAST
	P04050|RPB1_YEAST
	P04051|RPC1_YEAST
	P04065|AMYH_YEASX
	P04076|ARLY_YEAST
	P04161|PUR3_YEAST
	P04173|LEU3_YEAST
	P04385|GAL1_YEAST
	P04397|GAL10_YEAST
	P04786|TOP1_YEAST
	P04801|SYTC_YEAST
	P04802|SYDC_YEAST
	P04803|SYWM_YEAST
	P04806|HXKA_YEAST
	P04807|HXKB_YEAST
	P04819|DNLI1_YEAST
	P04824|MEL1_YEASX
	P05030|PMA1_YEAST
	P05066|PHR_YEAST
	P05150|OTC_YEAST
	P05373|HEM2_YEAST
	P05374|CHO2_YEAST
	P05375|PLMT_YEAST
	P05466|AROA_ARATH
	P05694|METE_YEAST
	P05986|KAPC_YEAST
	P06104|UBC2_YEAST
	P06106|CYSD_YEAST
	P06115|CATT_YEAST
	P06168|ILV5_YEAST
	P06174|HEM4_YEAST
	P06182|CCHL_YEAST
	P06197|PIS_YEAST
	P06208|LEU1_YEAST
	P06242|KIN28_YEAST
	P06243|CDC7_YEAST
	P06244|KAPA_YEAST
	P06245|KAPB_YEAST
	P06525|ADH1_ARATH
	P06633|HIS7_YEAST
	P06634|DED1_YEAST
	P06700|SIR2_YEAST
	P06738|PHSG_YEAST
	P06773|DCTD_YEAST
	P06776|PDE2_YEAST
	P06782|SNF1_YEAST
	P06784|STE7_YEAST
	P06785|TYSY_YEAST
	P06786|TOP2_YEAST
	P06839|RAD3_YEAST
	P07149|FAS1_YEAST
	P07172|HIS8_YEAST
	P07236|SYTM_YEAST
	P07244|PUR2_YEAST
	P07245|C1TC_YEAST
	P07246|ADH3_YEAST
	P07250|IPMK_YEAST
	P07255|COX9_YEAST
	P07258|CARA_YEAST
	P07259|PYR1_YEAST
	P07262|DHE4_YEAST
	P07263|SYH_YEAST
	P07264|LEUC_YEAST
	P07265|MAL62_YEASX
	P07267|CARP_YEAST
	P07271|PIF1_YEAST
	P07275|PUT2_YEAST
	P07277|KIME_YEAST
	P07283|PMM_YEAST
	P07284|SYSC_YEAST
	P07285|TRPD_YEAST
	P07286|GPT_YEAST
	P07342|ILVB_YEAST
	P07347|ARD1_YEAST
	P07635|INV7_YEASX
	P07702|LYS2_YEAST
	P07806|SYV_YEAST
	P07807|DYR_YEAST
	P07884|MOD5_YEAST
	P07991|OAT_YEAST
	P08004|CHS1_YEAST
	P08018|PBS2_YEAST
	P08019|AMYG_YEAST
	P08067|UCRI_YEAST
	P08417|FUMH_YEAST
	P08425|SYFM_YEAST
	P08431|GAL7_YEAST
	P08456|PSS_YEAST
	P08458|SPS1_YEAST
	P08465|MET2_YEAST
	P08518|RPB2_YEAST
	P08524|FPPS_YEAST
	P08536|MET3_YEAST
	P08566|ARO1_YEAST
	P08678|CYAA_YEAST
	P08679|CISY2_YEAST
	P09201|F16P_YEAST
	P09232|PRTB_YEAST
	P09368|PUT1_YEAST
	P09436|SYIC_YEAST
	P09440|C1TM_YEAST
	P09620|KEX1_YEAST
	P09624|DLDH_YEAST
	P09880|TRNL_YEAST
	P09938|RIR2_YEAST
	P09950|HEM1_YEAST
	P0C034|ATL10_ARATH
	P0C035|ATL60_ARATH
	P0C041|ATL53_ARATH
	P0C2F6|RNHX1_ARATH
	P0C2I2|YD14B_YEAST
	P0C2I3|YD15B_YEAST
	P0C2I5|YL12B_YEAST
	P0C2I6|YL13B_YEAST
	P0C2I7|YL14B_YEAST
	P0C2I9|YP12B_YEAST
	P0C2J0|YP13B_YEAST
	P0C2J1|YP14B_YEAST
	P0C2J3|YL21B_YEAST
	P0C2J5|YL22B_YEAST
	P0C2J7|YH41B_YEAST
	P0C5E2|LRL12_ARATH
	P0C6E7|PUB55_ARATH
	P0C7R2|LI2P2_ARATH
	P0C8K8|ARI6_ARATH
	P0C8Y0|LUP3_ARATH
	P0CE10|DEAHB_ARATH
	P0CF21|YI168_YEAST
	P0CF22|YI167_YEAST
	P0CF23|SDH1_YEASX
	P0CH01|AT21A_ARATH
	P0CH02|AT21B_ARATH
	P0CH03|AT21C_ARATH
	P0CH63|DDI2_YEAST
	P0CJ43|OCISB_ARATH
	P0CT22|FDH2_YEASC
	P0CW40|MALX2_YEAST
	P0CW78|HMA3B_ARATH
	P0CX08|DSF1_YEAST
	P0CX10|ERR1_YEAST
	P0CX14|YRF13_YEAST
	P0CX20|YRF11_YEAST
	P0CX63|YF21B_YEAST
	P0CZ17|ASP21_YEAST
	P0CZ23|ACOX3_ARATH
	P0CZ24|Y3669_ARATH
	P0DH86|SRK_ARATH
	P0DI10|PER1_ARATH
	P0DI76|CIN1_ARATH
	P0DKC3|PGP1A_ARATH
	P0DKC5|HSD1A_ARATH
	P0DKG8|RSH1L_ARATH
	P0DKH3|RI2BL_ARATH
	P0DKI6|Y1332_ARATH
	P0DKI7|STORR_PAPSO
	P0DO00|AMO2_ARATH
	P10127|ADH4_YEAST
	P10174|COX7_YEAST
	P10507|MPPB_YEAST
	P10594|INV1_YEASX
	P10595|INV3_YEASX
	P10596|INV4_YEASX
	P10614|CP51_YEAST
	P10659|METK1_YEAST
	P10795|RBS1A_ARATH
	P10796|RBS1B_ARATH
	P10797|RBS2B_ARATH
	P10798|RBS3B_ARATH
	P10862|RAD18_YEAST
	P10869|AK_YEAST
	P10963|PCKA_YEAST
	P10964|RPA1_YEAST
	P11035|NIA2_ARATH
	P11154|PYC1_YEAST
	P11325|SYLM_YEAST
	P11353|HEM6_YEAST
	P11412|G6PD_YEAST
	P11484|SSB1_YEAST
	P11491|PPB_YEAST
	P11792|SCH9_YEAST
	P11832|NIA1_ARATH
	P11986|INO1_YEAST
	P12630|BAR1_YEAST
	P12683|HMDH1_YEAST
	P12684|HMDH2_YEAST
	P12688|YPK1_YEAST
	P12695|ODP2_YEAST
	P12709|G6PI_YEAST
	P12866|STE6_YEAST
	P12868|PEP5_YEAST
	P12887|UNG_YEAST
	P12954|SRS2_YEAST
	P13099|TOP3_YEAST
	P13114|CHSY_ARATH
	P13134|KEX2_YEAST
	P13185|KIN1_YEAST
	P13186|KIN2_YEAST
	P13188|SYQ_YEAST
	P13259|PCY1_YEAST
	P13298|PYRE_YEAST
	P13382|DPOA_YEAST
	P13433|RPOM_YEAST
	P13586|ATC1_YEAST
	P13587|ATN1_YEAST
	P13663|DHAS_YEAST
	P13711|ACOX_YEAST
	P14020|DPM1_YEAST
	P14065|GCY1_YEAST
	P14180|CHS2_YEAST
	P14284|DPOZ_YEAST
	P14540|ALF_YEAST
	P14671|TRPB1_ARATH
	P14680|YAK1_YEAST
	P14681|KSS1_YEAST
	P14682|UBC3_YEAST
	P14742|GFA1_YEAST
	P14743|NMT_YEAST
	P14832|CYPH_YEAST
	P14843|AROF_YEAST
	P14891|HMDH1_ARATH
	P14904|AMPL_YEAST
	P15019|TAL1_YEAST
	P15179|SYDM_YEAST
	P15180|SYKC_YEAST
	P15202|CATA_YEAST
	P15274|AMPD_YEAST
	P15424|MS116_YEAST
	P15436|DPOD_YEAST
	P15442|GCN2_YEAST
	P15454|KGUA_YEAST
	P15496|IDI1_YEAST
	P15565|TRM1_YEAST
	P15624|SYFB_YEAST
	P15625|SYFA_YEAST
	P15700|KCY_YEAST
	P15703|BGL2_YEAST
	P15731|UBC4_YEAST
	P15732|UBC5_YEAST
	P15790|CSK21_YEAST
	P15801|DPOG_YEAST
	P15807|MET8_YEAST
	P15938|PRP16_YEAST
	P16120|THRC_YEAST
	P16127|CHLI1_ARATH
	P16387|ODPA_YEAST
	P16474|BIP_YEAST
	P16550|APA1_YEAST
	P16603|NCPR_YEAST
	P16622|HEMH_YEAST
	P16639|ATE1_YEAST
	P16658|SEN2_YEAST
	P16661|ALG1_YEAST
	P16861|PFKA1_YEAST
	P16862|PFKA2_YEAST
	P17157|PHO85_YEAST
	P17255|VATA_YEAST
	P17423|KHSE_YEAST
	P17505|MDHM_YEAST
	P17562|METK2_ARATH
	P17597|ILVB_ARATH
	P17649|GABAT_YEAST
	P17695|GLRX2_YEAST
	P17709|HXKG_YEAST
	P17898|CPT1_YEAST
	P17967|PDI_YEAST
	P18408|MET16_YEAST
	P18544|ARGD_YEAST
	P18562|UPP_YEAST
	P18616|NRPB1_ARATH
	P18898|PGTB1_YEAST
	P18961|YPK2_YEAST
	P19097|FAS2_YEAST
	P19171|CHIB_ARATH
	P19172|CHIA_ARATH
	P19262|ODO2_YEAST
	P19358|METK2_YEAST
	P19366|ATPB_ARATH
	P19414|ACON_YEAST
	P19454|CSK22_YEAST
	P19456|PMA2_ARATH
	P19657|PMA2_YEAST
	P19812|UBR1_YEAST
	P19881|PNPP_YEAST
	P20048|SEC59_YEAST
	P20049|TYR1_YEAST
	P20051|PYRC_YEAST
	P20081|FKBP_YEAST
	P20095|PRP2_YEAST
	P20115|CISY4_ARATH
	P20133|PGTB2_YEAST
	P20431|PMA3_ARATH
	P20447|DBP3_YEAST
	P20448|DBP4_YEAST
	P20485|KICH_YEAST
	P20604|PP11_YEAST
	P20649|PMA1_ARATH
	P20967|ODO1_YEAST
	P21147|ACO1_YEAST
	P21182|DCAM_YEAST
	P21216|IPYR2_ARATH
	P21218|PORB_ARATH
	P21242|PSA7_YEAST
	P21243|PSA1_YEAST
	P21264|PUR6_YEAST
	P21269|CCA1_YEAST
	P21276|SODF1_ARATH
	P21372|PRP5_YEAST
	P21373|UTR1_YEAST
	P21375|OSM1_YEAST
	P21524|RIR1_YEAST
	P21672|RIR3_YEAST
	P21734|UBC1_YEAST
	P21801|SDHB_YEAST
	P21826|MLS2_YEAST
	P21951|DPOE_YEAST
	P21954|IDHP_YEAST
	P21965|MCK1_YEAST
	P22007|FNTB_YEAST
	P22108|APA2_YEAST
	P22133|MDHC_YEAST
	P22134|MAG_YEAST
	P22138|RPA2_YEAST
	P22140|EPT1_YEAST
	P22141|PSB4_YEAST
	P22197|ALFC7_ARATH
	P22204|DBF2_YEAST
	P22209|KIN3_YEAST
	P22211|NPR1_YEAST
	P22216|RAD53_YEAST
	P22219|VPS15_YEAST
	P22276|RPC2_YEAST
	P22281|ALDHX_YEASX
	P22434|PDE1_YEAST
	P22438|SYMM_YEAST
	P22515|UBA1_YEAST
	P22516|CHL1_YEAST
	P22517|KCC2_YEAST
	P22543|VPS34_YEAST
	P22580|AMDY_YEAST
	P22768|ASSY_YEAST
	P22855|MAN1_YEAST
	P22936|APN1_YEAST
	P23179|SPO11_YEAST
	P23202|URE2_YEAST
	P23254|TKT1_YEAST
	P23285|CYPB_YEAST
	P23287|PP2B1_YEAST
	P23291|KC11_YEAST
	P23292|KC12_YEAST
	P23293|BUR1_YEAST
	P23337|GYS1_YEAST
	P23394|PRP28_YEAST
	P23542|AATC_YEAST
	P23561|STE11_YEAST
	P23594|PP2A1_YEAST
	P23595|PP2A2_YEAST
	P23638|PSA3_YEAST
	P23639|PSA2_YEAST
	P23686|METK1_ARATH
	P23724|PSB6_YEAST
	P23748|MPIP_YEAST
	P23776|EXG1_YEAST
	P23797|GPI12_YEAST
	P24031|PPA3_YEAST
	P24100|CDKA1_ARATH
	P24101|PER33_ARATH
	P24102|PER22_ARATH
	P24279|MCM3_YEAST
	P24384|PRP22_YEAST
	P24521|ERG8_YEAST
	P24583|KPC1_YEAST
	P24704|SODC1_ARATH
	P24719|MEK1_YEAST
	P24783|DBP2_YEAST
	P24784|DBP1_YEAST
	P24806|XTH24_ARATH
	P25037|UBP1_YEAST
	P25043|PSB2_YEAST
	P25044|PTP1_YEAST
	P25045|LCB1_YEAST
	P25087|ERG6_YEAST
	P25269|TRBP2_ARATH
	P25332|RBSK_YEAST
	P25333|HAL4_YEAST
	P25335|ALLC_YEAST
	P25340|ERG4_YEAST
	P25341|KIN82_YEAST
	P25345|SYNM_YEAST
	P25353|NPP1_YEAST
	P25358|ELO2_YEAST
	P25373|GLRX1_YEAST
	P25374|NFS1_YEAST
	P25375|PRTD_YEAST
	P25377|ADH7_YEAST
	P25379|STDH_YEAST
	P25384|YC21B_YEAST
	P25389|KCC4_YEAST
	P25390|SSK22_YEAST
	P25451|PSB3_YEAST
	P25566|MXR2_YEAST
	P25576|POF1_YEAST
	P25578|PGPS1_YEAST
	P25582|SPB1_YEAST
	P25615|DPO4_YEAST
	P25627|BUD23_YEAST
	P25628|ARE1_YEAST
	P25641|ATG15_YEAST
	P25646|PDP2_YEAST
	P25694|CDC48_YEAST
	P25696|ENO2_ARATH
	P25697|KPPR_ARATH
	P25719|CYPC_YEAST
	P25819|CATA2_ARATH
	P25851|F16P1_ARATH
	P25853|BAM5_ARATH
	P25856|G3PA1_ARATH
	P25857|G3PB_ARATH
	P25858|G3PC1_ARATH
	P25859|CKB11_ARATH
	P25865|UBC1_ARATH
	P26188|MGMT_YEAST
	P26364|KAD3_YEAST
	P26637|SYLC_YEAST
	P27140|BCA1_ARATH
	P27450|CST_ARATH
	P27466|KCC1_YEAST
	P27472|GYS2_YEAST
	P27515|URK1_YEAST
	P27614|CBPS_YEAST
	P27616|PUR7_YEAST
	P27636|CDC15_YEAST
[truncated: 4,269 more rows]
