# Supplementary material for: Machine learning discovery of missing links that mediate alternative branches to plant alkaloids
Source: Nat Commun. 2022 Mar 16;13:1405. doi: 10.1038/s41467-022-28883-8 (PMC8927377; doi:10.1038/s41467-022-28883-8)
Supplement: Supplementary file 7 — Supplementary Data 5 [file 41467_2022_28883_MOESM7_ESM.xlsx]

## Sheet: NMCH
Positive training sequences	Negative training sequences	Cross validation F1 score	ProtVec dimensions	c	gamma
O64899.1	NP_032256	0.996255	512	256	0.03125
AKH61487.1	NP_001293075
O64900.1	NP_002103
Q9FXW4.1	NP_058712
ABS19627.1	NP_001286274
RWR87196.1	NP_001260856
AAU20767.1	NP_001096063
XP_010253990.1	WP_000603875
XP_011041604.1	NP_001019722
XP_024442024.1	WP_004234859
XP_034924521.1	WP_090984450
RWR87605.1	WP_068946983
XP_009610421.1	WP_011533709
XP_019223612.1	WP_012127831
XP_009757123.1	WP_005319562
PHT53138.1	NP_943559
XP_016461059.1	NP_925165
PHU22994.1	WP_036788792
KAF3654184.1	WP_061321690
XP_011030061.1	WP_022551512
XP_021649088.1	NP_001167436
XP_002510830.1	WP_040121251
XP_002318833.2	WP_121097580
XP_002513347.1	NP_001191536
XP_010253989.1	NP_001311605
XP_034929661.1	NP_001280217
XP_006353352.1	NP_001312774
XP_028054956.1	NP_001234136
XP_006353351.1	NP_001161568
XP_016564639.1	WP_081744111
XP_021648695.1	WP_022551663
XP_004234365.2	NP_001093598
XP_004234364.1	WP_053327717
XP_010112571.1	WP_053327048
XP_006353349.1	NP_001310530
XP_034674602.1	WP_041969086
XP_002509713.1	WP_011099695
XP_034675161.1	WP_005840643
XP_015067804.1	WP_013289227
XP_016567604.1	NP_001229815
XP_002283415.2	NP_001076440
KAF3795616.1	NP_001229817
XP_034709461.1	NP_001229819
XP_021649080.1	NP_001312016
RWR91172.1	NP_001329473
XP_002283461.2	NP_001329472
XP_031475080.1	NP_001190862
XP_030502978.1	NP_001329474
XP_038687862.1	NP_001190861
XP_030947445.1	NP_001078461
XP_021648551.1	NP_194597
XP_016502026.1	WP_011405939
XP_034929663.1	WP_014405302
XP_021603655.1	WP_010868331
XP_019072647.1	WP_004057450
XP_034707224.1	WP_011499767
XP_021648682.1	WP_011305998
KAF3795651.1	WP_013413205
XP_023922466.1	WP_008527524
XP_021671696.1	WP_014835343
XP_010661260.1	WP_014788816
XP_011030059.1	WP_014012933
XP_011030058.1	WP_013998596
XP_002274586.2	WP_013905357
XP_022159319.1	WP_013749083
XP_034711458.1	WP_006056580
XP_024990880.1	WP_013296290
XP_015896870.1	WP_012956694
XP_024437561.1	WP_012939973
XP_015896286.1	WP_015859742
XP_024991460.1	WP_012572672
XP_006358870.1	WP_011170075
XP_015896292.1	WP_010885027
XP_027083632.1	WP_007143761
XP_015571154.1	WP_004067296
XP_027108037.1	WP_015590429
XP_030947444.1	WP_015284613
XP_024437980.1	WP_014586316
XP_027158665.1	WP_013881394
XP_022000225.1	WP_013468209
XP_021670678.1	WP_013328294
XP_016435506.1	WP_013035565
XP_024927272.1	WP_012966112
XP_002298058.2	WP_015763942
XP_015085140.1	WP_015790466
XP_019238293.1	WP_014122708
XP_024963429.1	WP_012618697
XP_009609252.1	WP_010902198
XP_011029198.1	WP_011844683
XP_021615432.1	WP_011449565
XP_034710271.1	WP_011322324
XP_034710272.1	WP_010879496
XP_022849721.1	WP_011033263
XP_002274562.1	WP_014041024
XP_027114984.1	WP_013643984
XP_021593219.1	WP_007188823
XP_012087221.1	WP_006066558
XP_024991988.1	WP_004215196
XP_024990529.1	WP_009487848
XP_004245646.1	WP_015411735
XP_038687863.1	WP_015325766
P47195.1	WP_013899292
XP_024991567.1	WP_013682987
XP_019179544.1	WP_013195645
XP_024969120.1	WP_013180716
XP_019262407.1	WP_013099471
XP_023755549.1	WP_013038467
XP_022000033.1	WP_012980057
XP_021615297.1	WP_015733169
XP_010662515.2	WP_015791824
XP_021615440.1	WP_012193526
XP_031098026.1	WP_012107738
XP_024990897.1	WP_011977508
XP_034894889.1	WP_011973718
XP_021596044.1	WP_012065951
XP_024970983.1	WP_011869291
XP_024934999.1	WP_048175695
XP_021892240.1	WP_012899151
XP_021892153.1	WP_058946035
XP_011081970.1	WP_050002333
XP_010241290.1	WP_042682376
XP_031284884.1	WP_048201473
XP_021892246.1	WP_048165689
XP_015896285.2	WP_048092628
XP_031493599.1	WP_048056048
XP_006358914.1	WP_049934465
KAF3664691.1	WP_048160197
XP_012858051.1	WP_086887810
XP_022000198.1	WP_056934597
XP_031475081.1	WP_050047933
XP_015878021.1	WP_048122630
XP_024970266.1	WP_015410117
XP_024982317.1	WP_048146976
XP_016469425.1	WP_081704370
	WP_048133301
	WP_081443452
	WP_084158253
	WP_049994826
	WP_119720528
	WP_117365088
	WP_108381547
	WP_104837899
	WP_101350731
	WP_100909319
	WP_100905624
	WP_099209458
	WP_055428395
	WP_088884324
	WP_088881736
	WP_088867287
	WP_088865583
	WP_088863264
	WP_068576616
	WP_088857364
	WP_088855479
	WP_088853517
	WP_088181383
	WP_077205651
	WP_076579292
	WP_083433020
	WP_062389272
	WP_062261964
	WP_062371193
	WP_060538022
	WP_059055823
	WP_050458771
	WP_050036919
	WP_049951995
	WP_042691106
	WP_048206251
	WP_048185473
	WP_048174384
	WP_048182286
	WP_048168518
	WP_048130119
	WP_048142907
	WP_048158052
	WP_048123435
	WP_048128765
	WP_048094505
	WP_048084981
	WP_048109793
	WP_048072459
	WP_023992767
	WP_086009760
	WP_081597645
	WP_074929664
	WP_024265342
	WP_048058012
	WP_048055692
	NP_724489
	NP_610226
	NP_495743
	NP_495744
	WP_089556840
	WP_011954214
	WP_016356600
	WP_010736916
	WP_011668784
	WP_010760827
	WP_100815675
	WP_005875437
	WP_011833912
	WP_012035762
	WP_058739933
	WP_011250765
	WP_064496377
	WP_063455270
	WP_089556458
	WP_008084155
	WP_010736392
	WP_010720987
	WP_013826535
	WP_006114288
	WP_139679875
	WP_016359067
	WP_013266894
	WP_067147630
	WP_127116823
	WP_045724205
	WP_039314057
	WP_023519022
	WP_103991556
	WP_053771684
	WP_138796981
	WP_138655548
	WP_138246238
	WP_137048652
	WP_089307937
	WP_128477733
	WP_121919615
	WP_112124164
	WP_036655885
	WP_036655883
	WP_089670829
	WP_096393691
	WP_096390803
	WP_048589677
	WP_074359388
	WP_074175069
	WP_071907555
	WP_070365283
	WP_048104085
	WP_005877875
	WP_012659826
	WP_054519536
	WP_068664954
	WP_068322192
	WP_071933252
	WP_020445649
	WP_128908235
	WP_067044588
	NP_036677
	NP_001257782
	NP_724164
	NP_724163
	NP_001177377
	NP_998507
	NP_999019
	NP_001104211
	NP_001037174
	NP_776332
	NP_001011289
	NP_744697
	NP_001306328
	NP_001153917
	NP_001166414
	NP_001096056
	NP_001299156
	NP_001303952
	NP_001298595
	WP_004060058
	WP_015073916
	WP_005628862
	WP_015338181
	NP_001233852
	NP_001233845
	NP_001233859
	TyDC9
	Q06086
	XP_010415917
	XP_010489054
	VDD58556
	RQL85903
	XP_022564259
	EOA30370
	PQQ17545
	RID44360
	XP_013599089
	XP_013675983
	XP_013682629
	XP_006408952
	NP_849999
	CAB56038
	AAD21754
	XP_009102040
	XP_018462100
	XP_010526485
	XP_023642162
	XP_006299006
	XP_009112658
	XP_013609308
	XP_009117497
	XP_010467844
	EOA31904
	PON44393
	XP_013660147
	XP_013742404
	XP_013603315
	XP_013660124
	XP_002884194
	PON54586
	XP_007199825
	XP_008235581
	XP_021831305
	XP_015901181
	XP_008358473
	BBE38028
	CDY31971
	OMO62804
	RID52590
	VDC95069
	PQM39559
	EFH60453
	RID48172
	VDC63669
	XP_018438237
	VDD29103
	XP_013660148
	OAP07296
	VDC59315
	BBH10126
	NP_001324415
	CDY13878
	XP_020425168
	XP_021831306
	XP_022547088
	CAB56119
	ONH93123
	OMO86754
	XP_024018421
	XP_009335237
	TKS12153
	XP_018858584
	XP_018452315
	GAY40215
	XP_006479426
	XP_018452317
	XP_023893782
	GAV77394
	XP_010036146
	XP_011458049
	XP_024449944
	XP_022758549
	XP_021631045
	XP_022758544
	XP_002301839
	XP_018858585
	XP_021631046
	XP_021673956
	KDO60340
	XP_024953754
	KCW47680
	XP_022758545
	XP_022758546
	XP_021631047
	XP_021673955
	ESR56960
	XP_024018420
	XP_021893770
	XP_024166413
	XP_010652425
	XP_011024500
	PRQ25693
	CBI37202
	PSR94897
	XP_011024499
	XP_019178236
	Q0ZQX0_Q0ZQX0_PETHY
	XP_001950143
	XP_014230308
	XP_016838219
	XP_014223161
	XP_014229218
	XP_012262186
	XP_015517840
	XP_015517843
	XP_012262153
	XP_008553493
	XP_008553532
	XP_015112388
	XP_011314294
	XP_015602411
	XP_015592649
	XP_015602414
	XP_012286885
	XP_014605905
	XP_015182116
	EZA48703
	XP_014477245
	EFN80849
	KYN00781
	XP_018397531
	KYN32806
	EGI59025
	XP_012060188
	XP_018044734
	XP_018301569
	XP_012226256
	XP_011261389
	XP_011859697
	XP_011693366
	XP_011693363
	XP_012523721
	XP_011633018
	KOX75704
	XP_017766882
	XP_003399659
	XP_003491883
	XP_003690124
	XP_006563197
	XP_006563198
	XP_006610830
	XP_016915278
	XP_016915276
	XP_003704683
	XP_015438684
	XP_017787636
	XP_014247619
	XP_014275237
	XP_014259570
	JAS55636
	JAS24661
	XP_018329270
	XP_019761605
	ENN76340
	XP_018569158
	XP_019877885
	EFA03414
	XP_017776880
	XP_017776875
	KRT84263
	XP_013188794
	KOB58186
	XP_004931016
	EHJ67528
	XP_013133917
	XP_014370039
	KPJ06526
	BAM18274
	KPI93764
	XP_011548131
	XP_011548130
	XP_018906491
	JAV11813
	ETN60762
	EAA15054
	KFB39133
	EDS39158
	XP_019554490
	XP_019533324
	KXJ73708
	EAT37246
	AML79735
	EAT37247
	CRK86289
	XP_014088555
	XP_004521592
	XP_011191894
	XP_011191895
	XP_014087027
	XP_018787165
	XP_018787163
	XP_017463855
	XP_017484782
	XP_004534000
	XP_013105022
	XP_013105021
	KNC23918
	XP_005179797
	AAK94698
	XP_017060898
	XP_017033660
	EDV31132
	XP_017098005
	AAK94699
	KMY90944
	ACX32988
	AOQ10173
	AAK94700
	AAK94681
	KRJ99144
	KQS61906
	XP_017014630
	XP_017117132
	XP_016977849
	XP_017069576
	XP_016927129
	XP_016964607
	ACC68238
	XP_017033661
	XP_017098004
	KPU73231
	XP_017060897
	XP_017069575
	XP_016927121
	XP_016964606
	XP_017117131
	XP_017014629
	EDW90378
	EDV54692
	KMY90943
	AOQ10187
	AAX33433
	EDW55721
	AAK94690
	AAK94703
	AAK94692
	ACV70027
	ACV70022
	EDW78026
	ACV70024
	ACV70026
	ACV70028
	AAX12982
	AAK94678
	EDW27248
	AAX12984
	KRT04931
	AAK94695
	AAX12981
	AAX12991
	AAX12994
	EDW27249
	ACN94617
	EAL33348
	ACC68205
	ACC68230
	AAK94704
	AAK94689
	AAK94691
	AAK94677
	EDV98742
	AAK94683
	AAL37918
	AAK94687
	AAC67583
	AAK94688
	XP_017840755
	AAK94680
	ALC42861
	AAK94684
	AAL37921
	AAK94697
	AAL37914
	ACC68239
	KRF77903
	AAK94702
	EDW57708
	ACC68196
	AAL37907
	ACC68206
	ACC68211
	ACC68203
	ACC68202
	AAL37920
	AAK94701
	AAK94682
	ACC68210
	AAK94686
	AAK94694
	AAK94696
	ACC68198
	ACC68199
	ACC68237
	ACC68216
	ACC68217
	ACC68221
	ACC68222
	ACC68207
	ACC68212
	ACC68213
	ACC68232
	ACC68231
	ACC68218
	ACC68219
	ACC68220
	ACC68226
	ACC68208
	ACC68236
	ACC68200
	ACC68234
	ACC68233
	ADE08579
	ACC68224
	ADE08582
	ACC68201
	ADE08580
	ACC68223
	ADE08581
	ADE08578
	AAL37917
	AAL37908
	ACA60740
	AAL37910
	AAL37909
	ABU44521
	ABU44520
	AAL37913
	ABU44519
	ABU44517
	AAL37911
	AAL37906
	AAL37919
	AAL37915
	AAL37912
	AAK94685
	AAL37905
	KRG02813
	XP_017858926
	XP_017858927
	EDW11616
	AAL37916
	PpDDC-H192L
	XP_030971644
	KAE7996131
	KAE7996130
	BBE38027
	XP_009377476
	XP_020417244
	XP_021812417
	BBH01141
	VVA32600
	VVA29291
	TXG48022
	XP_006468076
	KDO75377
	GAY34036
	XP_006448979
	XP_008225580
	XP_711076
	ANA51887
	XP_013934857
	KHC64245
	KHC59906
	KHC54712
	KHC44393
	KHC28691
	KHC27996
	KGU21554
	KGU18160
	KGQ81988
	KGQ81291
	ABQ32794
	AGI16847
	CCA40839
	CCA40086
	AEO49255
	KQC44620
	ABE40253
	ABD68270
	ABD07130
	EHL23011
	TWB85753
	QBM90338
	QBM90337
	QBM90336
	TCO79250
	REF93608
	EIF45314
	EIF45313
	EHL23010
	TWJ06804
	TWI72178
	TWI41825
	TWA90560
	TWA84873
	TWA78837
	TWA69427
	TWA67271
	TQK67758
	RKR69353
	RKR28572
	REG18699
	PWV64545
	SOD91077
	SIQ60827
	SHG72860
	SHH19106
	SHH10253
	SFF63067
	SFT67292
	SEP25746
	SEF82876
	pdb|2Q5O|B
	AEH16575
	XP_013936738
	CAI09866
	PTN37461
	PTN18857
	ASO76824
	ASO76823
	ADU43900
	WP_009026768
	WP_008963025
	WP_044412917
	WP_056396231
	WP_047309157
	WP_028158821
	WP_038932892
	ABB39128
	ACL06989
	AEH16574
	KRT68465
	CBE69591
	WP_057265736
	WP_054161830
	WP_053422539
	WP_050415683
	WP_031404208
	WP_026780757
	WP_022723682
	WP_015436600
	WP_012030463
	WP_008968232
	WP_055938889
	WP_012584242
	ACV35939
	WP_028877736
	WP_002937561
	WP_057271100
	WP_055402471
	WP_038529346
	WP_027314083
	WP_015663632
	WP_010465325
	WP_007527990
	WP_004361570
	WP_050407243
	WP_027354743
	WP_004302898
	WP_057228046
	WP_057153878
	WP_046858952
	WP_028154475
	WP_026295948
	WP_042421932
	WP_035063859
	WP_019647208
	WP_014434937
	ACF02026
	VUZ85477
	CUA86226
	AAC36886
	CAA67899
	BAB61023
	WP_063463278
	WP_137939713
	WP_137139984
	WP_137102413
	WP_110785771
	WP_107356046
	WP_107344976
	WP_119018181
	WP_138551320
	WP_129609580
	WP_094303147
	WP_138686510
	WP_137677614
	WP_137115688
	WP_135483588
	WP_135081041
	KUO54562
	AKE79068
	AKE79067
	AKE79066
	AKE79065
	KJS07992
	KFB78570
	KFB69335
	EXI89754
	AFO66460
	AFO66459
	WP_155480525
	WP_155455791
	WP_154372677
	WP_153345086
	WP_146913329
	WP_125015263
	WP_124542243
	WP_121428844
	WP_119964020
	WP_119109522
	WP_115416480
	WP_114969587
	WP_112487002
	WP_109120995
	WP_109070022
	WP_090435859
	WP_088279681
	WP_076713898
	WP_006614407
	WP_150427831
	WP_149649681
	WP_149468627
	WP_149164291
	WP_150062231
	WP_150039715
	WP_147953224
	WP_144359765
	WP_144309654
	WP_144178771
	WP_142882910
	WP_124509413
	WP_119812956
	WP_119510147
	WP_119334837
	WP_116498157
	WP_111419826
	WP_107142403
	WP_106446002
	WP_103040229
	WP_101065878
	WP_094159868
	WP_112936693
	WP_079602645
	WP_034960260
	WP_107219487
	WP_115694260
	WP_111733505
	WP_092617469
	WP_029132598
	WP_138854965
	WP_105169747
	WP_087596654
	WP_114859272
	WP_106758528
	WP_119854713
	WP_119168079
	WP_111360581
	WP_108883146
	WP_092782162
	WP_086742387
	WP_069189159
	WP_063719057
	WP_124925752
	WP_118943580
	WP_116456117
	WP_111385667
	WP_104520635
	WP_099790354
	TFH39521
	WP_134055742
	WP_132583954
	WP_131256681
	RZQ55689
	GAB57939
	WP_046555999
	WP_046553015
	WP_034776122
	WP_019674496
	WP_015046355
	EEU07999
	WP_160119691
	WP_159999595
	GCL49123
	GCL55210
	GCL59131
	GCL45599
	BBJ45552
	GDY40894
	WP_159350373
	WP_159261911
	BBO61579
	QHF30256
	CAA3907419
	CAA3727420
	CAA3842650
	CAA4679640
	CAA4003238
	CAA3899760
	CAA3938534
	CAA3996914
	CAA3937220
	CAA3876537
	CAA4024898
	CAA4024842
	CAA3944233
	VXA55229
	WP_155920002
	WP_155908508
	KAF0633842
	KAF0626832
	KAF0594157
	KAF0569610
	KAF0317494
	KAF0316237
	sp|Q92345
	sp|Q9P7P6
	KAE9594947
	KAE9579015
	KAE9574615
	KAE9572768
	KAE9572390
	XP_004148631
	AZW18572
	AZV93694
	AZV92590
	XP_004148632
	XP_004148630
	XP_004145248
	XP_004137700
	XP_004134669
	QGN17490
	WP_156816350
	WP_107807998
	GFE34561
	GFE12585
	GFE35589
	WP_026638922
	WP_155902835
	QGT68368
	KAE9404020
	KAE9403845
	KAE9378814
	KAE9376157
	KAE9363014
	WP_155569099
	WP_155580258
	VZV92009
	WP_155567960
	WP_155566638
	WP_155565278
	WP_155365355
	KAE8788348
	KAE8787424
	KAE8787416
	KAE8779054
	QGQ27855
	XP_024730480
	XP_024736907
	XP_024743632
	XP_020063345
	XP_020063637
	XP_020065610
	XP_020065869
	XP_003714913
	WP_154934715
	WP_154901138
	XP_031577568
	XP_018279770
	XP_018281805
	XP_006689248
	XP_006687230
	XP_002850702
	XP_002850224
	XP_002621201
	WP_149535897
	BBD17213
	BBC60585
	QGN21805
	KAB1224381
	KAB1223537
	XP_018127196
	AAA62682
	AAA62681
	KAE8731897
	KAE8724428
	KAE8723938
	KAE8714923
	KAE8707567
	KAE8700533
	KAE8697694
	KAE8692391
	KAE8688782
	KAE8670161
	KAE8658657
	KAE8656869
	QGH82132
	GCE90180
	GCE90596
	GCE83431
	QGK66293
	XP_031495274
	XP_031486778
	XP_031498140
	XP_031496501
	WP_153431824
	WP_153430939
	WP_153386560
	WP_153382468
	XP_031399271
	XP_031398591
	XP_031372814
	KAE8419946
	KAE8410522
	KAE8404791
	KAE8404381
	KAE8398530
	KAE8390536
	KAE8382598
	KAE8366155
	KAE8361392
	KAE8353569
	KAE8339488
	KAE8335924
	KAE8328812
	KAE8324473
	KAE8318511
	XP_031089357
	XP_031089284
	XP_031079062
	WP_006767299
	WP_152455303
	KAE8161105
	KAE8155826
	KAE8152707
	KAE8135776
	KAE8131446
	BBG68056
	KAB8278163
	KAB8267707
	KAB8257064
	KAB8219873
	KAB8209561
	VVD33261
	XP_031257196
	XP_031257194
	XP_031257193
	XP_031257159
	XP_031257158
	XP_031257155
	XP_031268262
	KAB8071601
	PWO22814
	XP_031128603
	XP_031126423
	XP_031103399
	pdb|2VJY|D
	KAB5542614
	KAB5518787
	VUG00531
	BBN83319
	BBO30711
	WP_151446677
	KAB2632713
	KAB2630479
	KAB2621907
	KAB2621904
	KAB2621902
	KAB2616570
	KAB2607109
	KAB2601309
	WP_151341498
	KAB2576255
	KAB2575611
	KAB2570846
	KAB2569462
	KAB2568854
	XP_031052646
	XP_031029856
	XP_031032102
	XP_031034805
	XP_031061475
	XP_031041122
	XP_031068410
	XP_031068409
	XP_031068408
	XP_031050558
	XP_031050557
	XP_031050556
	XP_031002088
	XP_031007323
	KAB2108572
	KAB2105672
	XP_030930393
	XP_030927355
	XP_030925346
	XP_030971586
	PZD51985
	PZD50381
	PZD11444
	PZD07915
	ASF19317
	ARB78911
	QEX48646
	AVG08268
	AVA10827
	ATN15318
	ATN01757
	ATF30326
	WP_150375194
	AVL77199
	AVF43491
	AUW63407
	ASE37748
	ASE33135
	AMG64246
	AMG42585
	AMG19293
	ADZ22807
	AVZ42553
	AVG65865
	AUU62220
	WP_126953823
	WP_110141793
	NP_001312861
	KAA8650221
	KAA8492495
	WP_054454504
	KAA6424748
	KAA6421661
	KAA6408764
	NP_001105422
	GER55785
	GER56871
	GER56869
	GER56862
	VVT52875
	WP_149813925
	WP_149813275
	EGW21740
	KAA3437267
	WP_149398026
	WP_149343918
	KAA1469815
	VAE48506
	VAG19846
	VAC94598
	AFZ53994
	QEO22046
	AXC15289
	ADY57964
	KAA0060030
	KAA0052634
	KAA0044189
	KAA0037741
	KAA0037740
	KAA0037738
	QEK93235
	XP_030515706
	XP_030547234
	XP_030547233
	XP_030537351
	XP_030537261
	XP_030537260
	XP_030524365
	AVG39259
	XP_030480384
	XP_030479792
	XP_030503542
	KMV03354
	TYK29658
	TYK29657
	TYK24943
	TYK10923
	SPO28427
	SPO29447
	SPO40744
	SPO47089
	XP_030441271
	XP_030449929
	XP_030447553
	XP_030475080
	WP_148075467
	TXS61609
	pdb|1PVD|B
	pdb|1PYD|B
	QEE56471
	WP_146370792
	QDZ63200
	QDZ61506
	TWU78101
	TWU13475
	QDZ23792
	WP_145459178
	WP_145451732
	WP_145442784
	WP_145429612
	WP_145380803
	WP_145312396
	WP_145231461
	WP_145220880
	WP_145206132
	WP_145191236
	WP_145172899
	WP_145114003
	WP_145044066
	WP_144981878
	NP_001105052
	QDX86144
	NP_001105645
	WP_144293352
	WP_144293350
	ASQ49737
	GEL87741
	GEL62948
	GEL65191
	GEL62186
	GEL59120
	GEL56693
	GEL51504
	GEL01768
	GEK95501
	GEK93108
	TVY87013
	TVY86691
	TVY84333
	TVY83891
	TVY78964
	TVY76653
	TVY74854
	TVY69289
	TVY67868
	TVY59950
	TVY59472
	TVY57516
	TVY55886
	TVY43767
	TVY42973
	TVY37569
	TVY37201
	TVY36093
	TVY32716
	TVY21542
	TVY19187
	GEN62490
	GEN61373
	GEN61398
	GEN03996
	GEN04582
	GEN14931
	GEQ06144
	GEQ11268
	GEP81824
	GEP84513
	GEQ07919
	GEN48215
	WP_143947342
	WP_143868345
	QDU47276
	QDT51576
	QDQ31412
	pdb|2W93|D
	GEM06675
	TSA30155
	TSA16646
	PGG86004
	PGG82504
	PGG76057
	PSJ11516
	TQW09517
	TQW04344
	XP_029758913
	XP_029758906
	WP_142176271
	QDJ56666
	TPQ29083
	TQB73009
	TQB71848
	TQB71210
	TPX19776
	TPR09024
	TPF08964
	GAY78109
	GAY78955
	QDD83637
	TPD26762
	VUC76607
	QCE11962
	QCE03361
	QCD76837
	QCD76575
	pdb|5TMA|B
	VGM92193
	BBL20205
	GED90272
	GEA66056
	GEB39269
	GEC64778
	GEC65292
	GED50530
	GEB43408
	GEB43891
	GEB82717
	GEC99191
	GEB98834
	GEC60542
	GEB04027
	GEB85831
	GEB89031
	GEB86941
	GEA42331
	WP_138982729
	XP_025336248
	TMQ75220
	TMP80035
	TMP70927
	TMP60183
	TMP28844
	TMO65109
	TMO21685
	TMN94857
	TMN91711
	TMN80828
	TMN38981
	VTS20083
	TLX48888
	XP_025680917
	XP_025648765
	XP_025633792
	XP_025633791
	XP_025621890
	XP_025655249
	XP_025655245
	XP_029124758
	TLN04951
	TLH60415
	QBM86291
	XP_020239956
	XP_020238698
	XP_020235713
	QCS66110
	XP_010924891
	XP_010922580
	XP_010920798
	XP_010912563
	TLD43031
	TLD19359
	VTS46082
	TKY71813
	TKY71494
	TKY65795
	TKY63528
	TKW60252
	WP_137128376
	TKS13353
	AKR51670
	WP_136962597
	GCE97395
	QCK18517
	NP_001275795
	XP_008384777
	XP_008384776
	XP_028966172
	XP_008362250
	XP_008362261
	XP_008344771
	TKA70539
	TKA70000
	TID04019
	TIC99665
	TIH03200
	TIG99313
	TIG78554
	TIE51987
	TIE35517
	TIC73195
	TIC63650
	TIC53456
	TIC14825
	TIC02648
	TIA74330
	TIA68384
	TIA65287
	TIA57331
	TIA52476
	TIA45616
	TIA28445
	TIA24500
	THZ78432
	THZ63749
	THZ49615
	THZ29109
	THZ22745
	THY94423
	THY84295
	THY71579
	THY58523
	THY55212
	THY20553
	THY19800
	THY19796
	THY15911
	THY15892
	THX92670
	THX78278
	THX75509
	THX75491
	THX47959
	THX26600
	THX09895
	THX05908
	THW92914
	THW83591
	THW42080
	THW32298
	THV05280
	XP_028774918
	XP_028764510
	XP_028760918
	XP_028797330
	XP_028794934
	XP_028784740
	XP_020695743
	XP_020683921
	GAM42313
	TGZ93045
	TGZ85020
	PNL60471
	TGO02764
	WP_078484266
	QBS00945
	QBX58279
	QBX60787
	QBZ25457
	WP_135466907
	XP_025343925
	TGJ73770
	TGJ66116
	TGJ62583
	XP_028483109
	XP_028509540
	XP_028485750
	XP_028492321
	XP_028479496
	XP_028470516
	WP_135060325
	AMP90134
	QBS10946
	TFK87485
	TFK73562
	TFK52499
	TFK40584
	TFK28011
	WP_133771175
	TEB39931
	TEA74653
	TDM64237
	WP_133287567
	TDL28903
	WP_133219089
	TDJ36872
	WP_125473028
	WP_132374416
	WP_132305050
	WP_132293775
	WP_131795406
	WP_131782721
	WP_131778683
	WP_131776738
	XP_028214034
	XP_028189568
	XP_028246602
	XP_028240500
	XP_028224488
	XP_028236616
	WP_131547168
	TCD60395
	XP_028067331
	XP_028057458
	XP_028125610
	XP_028082941
	XP_028059214
	XP_028059209
	TBU59212
	AOH87499
	AOH58826
	AYV00941
	TAB02723
	TAA92766
	TAA92531
	VFB07636
	RZR65356
	RZQ53217
	RZM81472
	QBE67739
	RZC03065
	RZC03064
	RZB97423
	RZB82448
	RZB63250
	RZB52904
	RYW23879
	XP_027933577
	XP_027933539
	RYO63727
	RYO48468
	RYN97835
	RYN60434
	RYN27236
	BBE65831
	WP_129528488
	RYF77941
	pdb|2VK8|D
	pdb|2VK1|D
	WP_129238826
	RYD11615
	RYC96988
	RYC91383
	RYC86332
	RYC84611
	RYC82464
	QAZ99672
	QAY90442
	RXU47063
	ANS88600
	AYU98533
	AMG32409
	WP_040123523
	BBI31896
	RXK35362
	QAV30611
	XP_027773193
	XP_015089163
	XP_015079015
	XP_015064113
	AUU44951
	AUU49857
	XP_027616117
	XP_027616116
	RWR92151
	RWR81339
	RWR78872
	QAA26524
	WP_127788277
	RVX04808
	RVW83987
	RVW79123
	RVW79121
	RVW73116
	RVW71018
	RVW68469
	RVW43630
	RVW18868
	RVW18847
	RVW12455
	RAI57006
	AZV38786
	AZV38590
	AZU08554
	RUT27084
	XP_027484391
	RUN73915
	RUN15695
	RUN15409
	WP_126338191
	XP_027336763
	XP_027349398
	XP_027338096
	XP_027367904
	RTE79294
	VEI08855
	VEF68217
	VED91300
	VED70635
	VED54027
	VED48091
	VEC98552
	VEC81318
	VEC81316
	VEC27748
	VEB68473
	VEB34600
	VDZ61788
	VDZ22718
	VDZ33911
	VDZ18920
	VDZ10967
	VDZ10966
	VDY54253
	VDY47135
	RSM40978
	RSL61453
	XP_027191883
	XP_004485602
	RRS34749
	XP_004506726
	XP_004492472
	XP_004485877
	RSH94197
	RSH93201
	RSH92195
	WP_124986258
	XP_027175622
	XP_027173704
	XP_027167120
	XP_027156810
	WP_123280175
	WP_124814385
	WP_124806033
	WP_124784952
	VDG65762
	XP_027069610
	XP_027120899
	XP_027115691
	XP_027111870
	XP_027105467
	AZH73750
	WP_124081223
	RQM98636
	RQM98131
	RQM93854
	RQM83984
	RQL46627
	RPK08403
	RPJ92739
	BBH38665
	GCD53545
	GCD73046
	GCD50603
	GCD56850
	GCD75904
	RPD77946
	RPD62274
	RPB20287
	RPB20089
	RPB15317
	RPA99146
	RPA77450
	ROM07885
	ROL66294
	WP_062681920
	WP_006222980
	AUB27590
	RMZ70501
	RMZ69949
	RMZ46925
	RMZ45663
	RMZ43769
	RMZ36196
	RMJ23340
	RMJ21506
	AYO42573
	ASL41203
	OTU43489
	KYH13508
	KQE92235
	ALD78936
	KCX63592
	RLV96186
	RLV90275
	RLV84517
	RLV83585
	PAK64543
	PAK61804
	PAK57163
	ELA37976
	RLP65072
	WP_121217209
	RLN17970
	RLM87568
	XP_008775408
	XP_008775407
	XP_008805886
	XP_008805101
	GCB18478
	GCB19991
	GCB27330
	GCB26957
	RLE17591
	XP_026605845
	RKU44498
	RKP32104
	RKP29597
	WP_120632906
	AYC76973
	RKL59096
	RKL51403
	RKL43660
	RKL42749
	RKL41579
	RKL35176
	RKL32775
	RKL23128
	RKL15371
	RKL10151
	RKL04507
	RKK98491
	RKK96385
	RKK96003
	RKK91993
	RKK91726
	RKK84303
	RKK83901
	RKK82617
	RKK75974
	RKK72060
	RKK69352
	RKK66466
	RKK41484
	RKK40015
	RKK31455
	RKK12226
	WP_120009898
	XP_026414621
	XP_026411619
	XP_026392057
	XP_026379022
	XP_026379014
	XP_026458198
	XP_026425556
	XP_026412580
	XP_026435245
	XP_026435244
	XP_026441200
	RJS64206
	RJR41783
	AYD04642
	RJE75543
	RJE50531
	RJE21712
	RJE21437
	RJE20224
	VAW67610
	VAX40639
	VAW56041
	RIZ49322
	RIL15292
	RII19128
	BBG30867
	AXY22196
	AXX44550
	RHN72052
	AXV16423
	SSD60789
	SSD62059
	RGP81475
	RGP78920
	RGP64911
	RGP63945
	RGP63294
	RGP58370
	RGP53835
	XP_014621278
	XP_003520410
	XP_003532957
	XP_003552267
	RFU75130
	RFU73121
	RFU72525
	RFU72427
	SVJ45523
	SVJ49976
	RFP07154
	RFP05772
	RFP03440
	RFP02851
	RFN54465
	RFN45897
	WP_116455380
	RFD68748
	RFB83593
	RDY08911
	RDX49974
	RDW87868
	RDW72909
	ARN30053
	STO35323
	XP_019069892
	XP_010323135
	XP_004249069
	XP_004246778
	XP_004232952
	WP_115332166
	XP_025881666
	XP_025881664
	XP_015646176
	XP_015637745
	XP_015637741
	XP_015631876
	XP_015615261
	RDK44049
	RDK41636
	RDK40234
	STZ35564
	STR63850
	STT04065
	STT04063
	STZ52005
	STV87431
	STW28152
	STW28151
	STR52973
	STV74285
	STW80094
	STR21126
	STW05553
	STR51058
	STR51057
	STR33123
	STT20825
	STX77726
	STO22853
	STX36481
	STY21672
	STX46250
	STO26119
	STX90015
	STY31122
	STX70145
	STX67740
	SUK18218
	SUJ90079
	STD62714
	SUJ35707
	SUL07853
	SUL96802
	SUK69622
	SUJ45406
	SUM92262
	SUJ92919
	SUK64849
	SUJ71941
	SUJ91077
	STY19580
	SUK55235
	SUK36552
	STD38303
	SUL12805
	SUJ02037
	STY94422
	STP12128
	RDI84197
	RDH24394
	RDH20147
	RDH19018
	XP_025797325
	XP_025816752
	XP_025808731
	XP_025803648
	RCV78473
	RCK64296
	RCK59444
	RCK57796
	RCK55855
	WP_113788677
	RCI03836
	RCH89083
	RCH87399
	SSW77900
	SSN07901
	SSI80669
	SSH68780
	WP_112965535
	PWO15503
	XP_025594771
	XP_025462723
	XP_025463236
	XP_025466493
	XP_025468219
	GBO96343
	GBC44340
	XP_025560438
	XP_025568781
	XP_025523433
	XP_025537406
	XP_025526300
	XP_025528355
	XP_025541326
	XP_025532223
	XP_025544647
	XP_025575975
	XP_025551779
	XP_025552222
	XP_025554625
	AVH46209
	RBM09759
	SRX93186
	RBA15035
	RBA11830
	RBA10390
	XP_025503565
	XP_025506152
	XP_025512322
	XP_025516713
	XP_025518210
	XP_025486934
	XP_025491294
	XP_025491985
	XP_025492929
	XP_025437078
	XP_025437623
	XP_025443107
	XP_025444540
	XP_025473924
	XP_025475396
	XP_025479065
	XP_025450996
	XP_025458016
	XP_025426400
	XP_025427073
	XP_025435434
	XP_025396384
	XP_025397334
	XP_025386149
	XP_025401292
	XP_025404179
	XP_025392483
	XP_025393425
	XP_025350781
	GBO80471
	SPR87957
	SPV01453
	SPZ12904
	GAD08816
	SRG02095
	SQB17713
	SRC24408
	RAS90725
	RAS81001
	RAS72886
	GBD51471
	RAR16025
	RAR12790
	RAQ80276
	RAQ76385
	RAQ76000
	RAQ51080
	RAQ46083
	RAQ41035
	RAK78114
	RAK76582
	RAK76230
	RAK71672
	GBE73329
	RAK50146
	RAK47958
	RAK47021
	PZP93982
	PZO96593
	PZO47508
	PZL55870
	PZL45101
	PZL20257
	PZL12607
	PZL07586
	PZL01241
	PZK63784
	PZK05915
	PZJ96487
	PZJ93380
	PZJ86791
	PZI49425
	PZI26864
	PZI23642
	PZH95798
	PZH56517
	PZH22596
	PZG81865
	PZG71452
	SQE46743
	SQE39674
	SQI81604
	SQI96329
	AWT56649
	PYI34162
	PYI26480
	PYI17515
	PYI15081
	PYI10779
	PYI10181
	PYI03249
	PYH98106
	PYH97900
	PYH93278
	AWT41129
	PYD82645
	PYD80679
	PYD77912
	PYD77174
	PYD76066
	PYD75439
	PYD71580
	PYD71133
	PYD69136
	PYD67421
	PYD66081
	PYD64762
	PYD62756
	PYD61283
	PYD59424
	PYD59255
	PYD58679
	PYD55467
	PYD54741
	PYD53856
	PYD52156
	PYD51357
	PYD47502
	PYD47333
	WP_006513671
	PYC31005
	PYC11430
	PYB98684
	CKI38942
	PXZ01808
	PXY12373
	PXY03504
[truncated: 7,872 more rows]
