# Supplementary material for: Machine learning discovery of missing links that mediate alternative branches to plant alkaloids
Source: Nat Commun. 2022 Mar 16;13:1405. doi: 10.1038/s41467-022-28883-8 (PMC8927377; doi:10.1038/s41467-022-28883-8)
Supplement: Supplementary file 12 — Source Data [file 41467_2022_28883_MOESM12_ESM.xlsx]

## Sheet: Fig 3c
Vavricka et al.
Machine learning discovery of missing links that mediate alternative branches to plant alkaloids
Fig. 3c			Assay 1			Assay 2			Assay 3
	[Tyr]		Rate	Corrected Rate		Rate	Corrected Rate		Rate	Corrected Rate
	2		16000	13389.3		14000	11414.5		16000	13293.7
	1		12000	9389.3		13000	10414.5		14000	11293.7
	0.5		11000	8389.3		11000	8414.5		11000	8293.7
	0.25		7398.3	4787.6		7792.4	5206.9		7393.2	4686.9
	0.1		4286.9	1676.2		4492.7	1907.2		4858.3	2152
	0.05		3520.1	909.4		3619.9	1034.4		3441.1	734.8
	0.025		3210.4	599.7		3266.5	681		3328.4	622.1
	0		2610.7	0		2585.5	0		2706.3	0

## Sheet: Fig 5d
Fig. 5d
Sample	Area	Conc (μM)	x 10
0.01 μM Reticuline	791320	0.004	-
0.05 μM Reticuline	10428183	0.041	-
0.1 μM Reticuline	15065449	0.071	-
0.5 μM Reticuline	135446150	0.527	-
1 μM Reticuline	260942754	0.99	-
PsNMCH+AtATR2 1	313312548	1.651	16.51
PsNMCH-H203Y+AtATR2 1	152837239	0.731	7.31
PsNMCH+PsCPR 1	509203766	2.357	23.57
PsNMCH-H203Y+PsCPR 1	309656822	1.443	14.43
EcNMCH+AtATR2 1	94727854	0.464	4.64
EcNMCH-Y177H+AtATR2 1	177705752	0.906	9.06
EcNMCH+PsCPR 1	77346029	0.439	4.39
EcNMCH-Y177H+PsCPR 1	71696629	0.371	3.71
PsNMCH+AtATR2 2	290001635	1.508	15.08
PsNMCH-H203Y+AtATR2 2	148582779	0.821	8.21
PsNMCH+PsCPR 2	523768454	3.128	31.28
PsNMCH-H203Y+PsCPR 2	299162041	1.604	16.04
EcNMCH+AtATR2 1	84068436	0.434	4.34
EcNMCH-Y177H+AtATR2 2	136232999	0.817	8.17
EcNMCH+PsCPR 2	59827563	0.355	3.55
EcNMCH-Y177H+PsCPR 2	53973340	0.319	3.19
PsNMCH+AtATR2 3	258425874	1.608	16.08
PsNMCH-H203Y+AtATR2 3	128916442	0.849	8.49
PsNMCH+PsCPR 2	461792323	2.863	28.63
PsNMCH-H203Y+PsCPR 3	254029956	1.706	17.06
EcNMCH+AtATR2 1	74842576	0.58	5.8
EcNMCH-Y177H+AtATR2 3	119933507	0.804	8.04
EcNMCH+PsCPR 3	49168864	0.33	3.3
EcNMCH-Y177H+PsCPR 3	49622308	0.376	3.76

## Sheet: Fig 6b
Fig. 6b
44 Hours Reticline						Internal Std.	Reticuline
	Strain	Substrate	Genes	Dilution	Sample Name	182.049	330.17	(Ret/IS)*D	[Ret.]	AVG [Ret]	SD
	P1-04-AI	DOPA	PsTyDC1+PsPDC1	2	200908 2-4 2	11331075	160159	0.028269	1.43173	1.42791	0.00661973
				2	200908 2-4b	13486456	189286	0.0280705	1.42026
				2	200915 2-4	13253060	187324	0.0282688	1.43172
	T1-10-DE3	DOPA	PsTyDC1	2	200908 3-4	15587041	35002	0.00449117	0.0572929	0.11373	0.0613653
				2	200908 3-4b	13097998	34800	0.00531379	0.104843
				2	200915 3-4	12358354	40768	0.00659764	0.179054
	P1-02-AI	DOPA	PsPDC1	1.05	200908 4-4 1	15854936	458370	0.0303558	1.55236	1.50878	0.264236
				2	200908 4-4b	12888918	159182	0.0247006	1.22547
				2	200915 4-4	15841317	267318	0.0337495	1.74852
61 Hours Reticline						Internal Std.	Reticuline
	Strain	Substrate	Genes	Dilution	Sample Name	182.049	330.17	(Ret/IS)*D	[Ret.]	AVG [Ret]	SD
	P1-04-AI	Dopa	PsTyDC1	1.05	200914 2-5b	11286956	328004	0.0305135	1.56147	1.55779	0.0324457
			PsPDC1	1.05	200915 2-5c	14550629	429263	0.0309764	1.58823
				1.05	100915 2-5d	11132784	316587	0.0298592	1.52365
	T1-10-DE3	Dopa	PsTyDC1	1.05	200914 3-5	12670253	232447	0.0192632	0.911166	1.06845	0.142716
				1.05	200914 3-5b	9479356	217407	0.0240815	1.18968
				1.05	200915 3-5c	11214955	241473	0.0226079	1.1045
	P1-02-AI	Dopa	PsPDC1	1.05	200914 4-5	12535919	190048	0.0159183	0.71782	0.845914	0.128678
				1.05	200914 4-5b	9597638	186198	0.0203704	0.975169
				1.05	200915 4-5c	11350932	195822	0.0181142	0.844752
200918 Reticuline Standard Curve
			Internal Std.	Reticuline
		microM	182.049	330.17	Ret/IS	AVG
	1	0.1	15433925	27848	0.00180434	0.00212881
	1b	0.1	15841584	38864	0.00245329
	2	0.2	15120652	49668	0.00328478	0.00405458
	2b	0.2	15397633	74284	0.00482438
	3	1	15325315	263505	0.0171941	0.0204354
	3b	1	15912136	376747	0.0236767
	4	2	15020097	509625	0.0339295	0.0390513
	4b	2	15558583	687269	0.044173
	5	10	15222563	2604940	0.171124	0.188064
	5b	10	15617642	3201691	0.205005
	6	20	14847330	4850980	0.326724	0.344347
	6b	20	15516099	5616352	0.361969

## Sheet: Fig 7a-b
Fig. 7a-b			Fig. 7a-b		NL - norlaudanosoline
				Internal Std.	NL
Strain	Genes	Dilution	Sample Name	182.049	288.123	(NL/IS)*D	[THP] 917	AVG [THP]	SD					200917 NL Standard Curve
T1-10-DE3	PsTyDC1	2	200908 3-4	15587041	46597	0.00597894	0.362622	0.34837	0.0335042		917 NL Standard Curve				Internal Std.	THP
		2	200908 3-4b	13097998	39911	0.00609421	0.372391				y = 0.0118 x + 0.0017			microM	182.049	288.123	THP/MS
		2	200915 3-4	12358354	33115	0.00535913	0.310096							0.2	15361734	32579	0.00212079
														1	15446785	206834	0.0133901
P1-02-AI	PsPDC1	1.05	200908 4-4 1	15854936	1063160	0.0704082	5.82273	4.08672	2.45508					2	15378606	380484	0.0247411
		2	200915 4-4	15841317	233172	0.0294385	2.35072							10	15524431	1931282	0.124403
														20	15303890	3593295	0.234796
A1-01-DE3	Aro10	2	200908 15-4	10993139	3979170	0.723937	61.2065	53.6164	6.60712
		2	200909 15-4b	13181778	3937874	0.597472	50.4892
		2	200915 15-4	14903631	4334795	0.58171	49.1534
DT-02-DE3	PpDDC-Y79F-F80Y-H181N	1.05	3c1-1_01	5761680	649141	0.118298	32.7106	33.9812	1.79685		NL Standard Curve 2
		1.05	3c1-1_02	4269983	518446	0.127487	35.2517				y = 0.003616 x + 0.000017

## Sheet: Fig 8a
Fig. 8a	GC-MS
Strain	mg	NMC	NMC	NMC - N-methylcoclaurine				Retuline	Retuline		Retuline
Induced Genes	Substrates	R.T.	Peak Area	[NMC]	AVG microM	±SD		R.T.	Peak Area	[Reticuline]	AVG microM	±SD
A1-01-DE3	10 Tyr	20.023	5364524	0.2331	239.99	8.99053		-----	-----	-----	0	0
ARO10	4.9 DA	20.028	5437232	0.23671				-----	-----	-----
	<1 Gossypol	20.036	5705658	0.25016				-----	-----	-----
A1-06-AI	9.5 Tyr	20.018	225387	0.00908	13.1633	3.99327		21.402	212691	0.01253	17.5667	4.9288
ARO10+TyDC1+DDC-T	7.6 Dopa	20.02	334772	0.01335				21.403	306442	0.01779
		20.029	429563	0.01706				21.409	387916	0.02238
A1-06-AI	8.5 Tyr							21.398	1085937	0.06258	74.95	12.3154
ARO10+TyDC1+DDC-T	11.8 Dopa							21.4	1297252	0.07506
	13.1 Ascorbate							21.41	1500240	0.08721
A1-06-AI	6.6 Tyr	20.024	2332935	0.09464	112.55	18.8973		21.401	543710	0.03122	41.6067	9.17149
ARO10+TyDC1+DDC-T	3.1 DA	20.026	2708834	0.11071				21.403	784282	0.04501
		20.029	3203750	0.1323				21.408	846097	0.04859
P1-06-DE3	8.5 Tyr	-----	-----	-----	0	0		21.397	25896	0.00212	2.89333	0.755667
DDC-T	7.1 DA	-----	-----	-----				21.396	40486	0.00293
		-----	-----	-----				21.404	53148	0.00363
P1-06-DE3	5.2 Tyr	-----	-----	-----	0	0		21.398	35143	0.00264	3.43	0.844452
DDC-T	7.3 Dopa	-----	-----	-----				21.403	47665	0.00333
		20.025	2557	0.00043				21.405	65484	0.00432
P1-07-AI	9.6 Tyr	20.016	31782	0.00156	1.86333	0.265016		21.396	885192	0.05086	61.7633	11.6626
PDC1+DDC-T	8.0 Dopa	20.02	42552	0.00198				21.402	1048281	0.06037
	8.7 Ascorbate	20.026	44372	0.00205				21.407	1280348	0.07406
P1-07-AI	8.7 Tyr	20.021	3606	0.00047	0.52	0.0458258		21.404	577340	0.03313	38.57	5.29181
PDC1+DDC-T	8.2 DA	20.021	5074	0.00053				21.404	677788	0.03888
		20.026	5813	0.00056				21.409	761585	0.0437
	Standard	R.T.	Peak Area	[NMC]			Standard	R.T.	Peak Area	[Reticuline]
	Ret-1.qgd	19.94	256	0.00035			Ret-1.qgd	21.41	5033	0.00097
	Ret-1b.qgd	20.028	130	0.00034			Ret-1b.qgd	21.407	4633	0.00094
	Ret-1c.qgd	20.035	189	0.00034			Ret-1c.qgd	21.414	3794	0.0009
	Ret-10.qgd	20.16	14048	0.00088			Ret-10.qgd	21.414	165024	0.00986
	Ret-10b.qgd	20.059	176	0.00034			Ret-10b.qgd	21.412	162156	0.0097
	Ret-10c.qgd	20.019	161	0.00034			Ret-10c.qgd	21.416	179144	0.01065
	Ret-100.qgd	19.991	273	0.00035			Ret-100.qgd	21.419	1578031	0.0919
	Ret-100b.qgd	20.155	5681	0.00056			Ret-100b.qgd	21.417	1719783	0.10051
	Ret-100c.qgd	20.166	9868	0.00072			Ret-100c.qgd	21.419	1835967	0.10763
	Ret-1000.qgd	20.04	310	0.00035			Ret-1000.qgd	21.477	9212462	0.83042
	Ret-1000b.qgd	20.071	291	0.00035			Ret-1000b.qgd	21.476	9655307	0.98724
	Ret-1000c.qgd	20.064	126	0.00034			Ret-1000c.qgd	21.485	10151771	-
	NMC-1.qgd	20.032	9295	0.00069			NMC-1.qgd	21.437	271	0.0007
	NMC-1b.qgd	20.026	8039	0.00065			NMC-1b.qgd	21.374	172	0.0007
	NMC-1c.qgd	20.038	7528	0.00063			NMC-1c.qgd	21.443	178	0.0007
	NMC-10.qgd	20.034	249616	0.01002			NMC-10.qgd	21.325	222	0.0007
	NMC-10b.qgd	20.033	247125	0.00992			NMC-10b.qgd	21.686	267	0.0007
	NMC-10c.qgd	20.034	280148	0.01121			NMC-10c.qgd	21.411	156	0.0007
	NMC-100.qgd	20.042	2235932	0.09054			NMC-100.qgd	-----	-----	-----
	NMC-100b.qgd	20.045	2397592	0.09739			NMC-100b.qgd	-----	-----	-----
	NMC-100c.qgd	20.046	2740521	0.11208			NMC-100c.qgd	-----	-----	-----
	NMC-1000.qgd	20.114	12935378	0.80702			NMC-1000.qgd	-----	-----	-----
	NMC-1000b.qgd	20.116	13590901	0.95839			NMC-1000b.qgd	21.305	7074	0.00108
	NMC-1000c.qgd	20.131	14492769	-			NMC-1000c.qgd	21.307	12045	0.00135
Fig 8a	LC-MS
dilution	sample	area	height	time	microM	adjusted	AVG	SD
25x	191213-5 a	204790428	18431590	12.481	13.952	348.8
25x	191213-5 a2	198620983	18117454	12.486	14.566	364.15	356.475	10.8541
	0.05 Std	1108380	108378	12.51	0.066
	0.05 Std	1086071	103618	12.514	0.067
	0.1 Std	2236346	215650	12.516	0.143
	0.1 Std	2280095	218435	12.52	0.129
	0.5 Std	11832593	1109658	12.508	0.586
	0.5 Std	11373379	1082496	12.521	0.703
	1 Std	21909100	2069005	12.513	1.346
	1 Std	22548341	2070815	12.529	1.365
	5 Std	89826589	7958089	12.522	5.91
	5 Std	89241511	7987454	12.517	5.319

## Sheet: Fig 8b-c
Fig. 8b				NMC - N-methylcoclaurine							200917 NMC Standard Curve			y = 0.0194 x		200918 Reticuline Standard Curve				y = 0.0189 x
			Internal Std.	d6-NMC			d5-Ret					Internal Std.	NMC				Internal Std.	Reticuline
Condition	Dilution	Sample	182.049	306.197	d6NMC/MS	[NMC]	335.201	d5Ret/MS	[Ret]		microM	182.049	300.159	NMC/IS		microM	182.049	330.17	Ret/IS	AVG
TyDC1+PDC1+PpDDC	1.05	200914 8-5	11146046	41096	0.00368705	0.199557	673943	0.0604648	3.35915		0.2	16248128	171044	0.010527		0.1	15433925	27848	0.00180434	0.00212881
d4Tyr+d3Dopa	1.05	200914 8-5b	12137650	40541	0.0033401	0.180779	698336	0.0575347	3.19637		1	16472740	541639	0.0328809		0.1	15841584	38864	0.00245329
	1.05	200915 8-5c	13970430	25690	0.00183888	0.0995272	396754	0.0283996	1.57775		2	16441752	837338	0.0509275		0.2	15120652	49668	0.00328478	0.00405458
					AVG	0.159954		AVG	2.71109		10	16452368	3737463	0.227169		0.2	15397633	74284	0.00482438
					SD	0.0531669		SD	0.98487		20	16562600	6107005	0.368723		1	15325315	263505	0.0171941	0.0204354
																1	15912136	376747	0.0236767
																2	15020097	509625	0.0339295	0.0390513
																2	15558583	687269	0.044173
PDC1+PpDDC	1.05	200914 16-5	11935849	10799	0.000904753	0.0489686	60604	0.00507748	0.282082							10	15222563	2604940	0.171124	0.188064
d4Tyr+d3Dopa	1.05	200915 16-5b	12032412	18514	0.00153868	0.0832789	66058	0.00549	0.305							10	15617642	3201691	0.205005
	1.05	200915 16-5c	13367852	13089	0.00097914	0.0529947	30214	0.0022602	0.125567
					AVG	0.0617474		AVG	0.23755
					SD	0.0187552		SD	0.0976548
	Fig 8c			NC - Norcoclaurine
		201014	Internal Std.	NC		h4	d4NC		d4	NMC		h4	d4-NMC		d4
	Dilution	Sample	182.049	272.128	NC/MS	[NC]	276.153	d4NC/MS	[NC]	300.159	NMC/MS	[NMC]	304.185	d4NMC/MS	[NMC]
	4	191213-5 IId	4695073	359770	0.0766271	50.9514	510526	0.108737	72.3577	395546	0.084247	36.403	432110	0.0920348	39.7169
	4	191213-5 IId 2	4654190	354601	0.0761896	50.6598	508850	0.109332	72.7544	375343	0.0806463	34.8707	412118	0.0885477	38.2331
	4	191213-5 IId 3	4468993	360578	0.0806844	53.6563	519041	0.116143	77.2951	384024	0.0859308	37.1195	420437	0.0940787	40.5867
				AVG	0.0778337	51.7558		0.111404	74.1357		0.083608	36.1311		0.0915537	39.5122
				SD	0.00247843	1.65229		0.00411495	2.7433		0.00269959	1.14876		0.00279668	1.19008
				% Labelled				0.588698						0.522681
		201014 Norcoclaurine Standard Curve									201014 NMC Standard Curve
		0.1	0.1 microM	4631703	3312	0.000715072									d4 / h4
		0.2	0.2 microM	4676629	5606	0.00119873				0.2 microM	12855	0.00274877		Norcoclaurine	1.43241
		1	1 microM	4668541	29981	0.00642192				1 microM	43489	0.00931533		NMC	1.09358
		2	2 microM	4778731	62649	0.01311				2 microM	126083	0.0263842
		10	10 microM	4745391	291533	0.061435				10 microM	434011	0.0914595
		20	20 microM	4780657	571798	0.119607				20 microM	831234	0.173874
		100	100 microM	4779716	2893307	0.60533				100 microM	4513740	0.944353
